# Supplementary material for: Bis[μ-3,5-bis­(pyridin-2-yl)-1H-pyrazole]­bis­[di­bromido­iron(III)]
Source: Acta Crystallogr Sect E Struct Rep Online. 2013 Oct 2;69(Pt 11):m574. doi: 10.1107/S1600536813026573 (PMC3884243; doi:10.1107/S1600536813026573)
Supplement: Supplementary file 1 [file e-69-0m574-sup1.cif]

##############################################################################
#                                                                            #
# This CIF contains the data in a paper accepted for publication in          #
# Acta Crystallographica Section E. It conforms to the requirements of       #
# Notes for Authors for Acta Crystallographica Section E, and has been       #
# peer reviewed under the auspices of the IUCr Commission on Journals.       #
#                                                                            #
# Full details of the Crystallographic Information File format               #
# are given in the paper "The Crystallographic Information File (CIF):       #
# a New Standard Archive File for Crystallography" by S. R. Hall, F. H.      #
# Allen and I. D. Brown [Acta Cryst. (1991), A47, 655-685].                  #
#                                                                            #
# The current version of the core CIF dictionary is obtainable from          #
# ftp://ftp.iucr.org/pub/cif_core.dic.                                       #
#                                                                            #
# Software is freely available for graphical display of the structure(s)     #
# in this CIF. For information consult the CIF software page                 #
# http://www.iucr.org/resources/cif/software.                                #
#                                                                            #
# This file may be used for bona fide research purposes within the           #
# scientific community so long as proper attribution is given to the journal # 
# article from which it was obtained.                                        #
#                                                                            #
##############################################################################
data_General
_audit_creation_method     'by CrystalStructure 4.0'
_journal_date_recd_electronic     2013-09-09
_journal_date_accepted     2013-09-26
_journal_name_full     'Acta Crystallographica, Section E'
_journal_year     2013
_journal_volume     69
_journal_issue     11
_journal_page_first     m574
_journal_page_last     m574
_journal_paper_category     QM
_journal_paper_doi     10.1107/S1600536813026573
_journal_coeditor_code     IS5304
_publ_contact_author_name     'S. Kawata'
_publ_contact_author_address
;
Department of Chemistry
Faculty of Science
Fukuoka University
Nanakuma
Jonan-ku
Fukuoka 814-0180
Japan
;
_publ_contact_author_email     'kawata@fukuoka-u.ac.jp'
_publ_contact_author_fax     '+82-92-865-6030'
_publ_contact_author_phone     '+81-92-871-6631 ex.6220'
_publ_section_title
;
Bis[\m-3,5-bis(pyridin-2-yl)-1<i>H</i>-pyrazole]bis[dibromidoiron(III)]
;
loop_
    _publ_author_name
    _publ_author_footnote
    _publ_author_address
    'Katsuta, Nagisa' .
;
Department of Chemistry
Faculty of Science
Fukuoka University
Nanakuma
Jonan-ku
Fukuoka 814-0180
Japan
;
    'Mishima, Akio' .
;
Department of Chemistry
Faculty of Science
Fukuoka University
Nanakuma
Jonan-ku
Fukuoka 814-0180
Japan
;
    'Fuyuhiro, Akira' .
;
Department of Chemistry
Graduate School of Science
Osaka University
Toyonaka
Osaka 560-0043
Japan
;
    'Hayami, Shinya' .
;
Department of Chemistry
Graduate School of Science and Technology
Kumamoto University
Kurokami, Kumamoto 860-8555
Japan
;
    'Kawata, Satoshi' .
;
Department of Chemistry
Faculty of Science
Fukuoka University
Nanakuma
Jonan-ku
Fukuoka 814-0180
Japan
;
data_I
_database_code_depnum_ccdc_archive 'CCDC 963325'
_chemical_name_systematic
;
Bis[\m-3,5-bis(pyridin-2-yl)-1<i>H</i>-pyrazole]bis[dibromidoiron(III)]
;
_chemical_formula_moiety     'C26 H18 Br4 Fe2 N8'
_chemical_formula_sum     'C26 H18 Br4 Fe2 N8'
_chemical_formula_iupac     '[Fe2 (C13 H9 N4)2 Br4]'
_chemical_formula_weight     873.79
_chemical_melting_point     ?
_symmetry_cell_setting     monoclinic
_symmetry_space_group_name_H-M     'C 2/c'
_symmetry_space_group_name_Hall     '-C 2yc'
loop_
    _symmetry_equiv_pos_site_id
    _symmetry_equiv_pos_as_xyz
    1 '+X,+Y,+Z'
    2 '-X,+Y,1/2-Z'
    3 '-X,-Y,-Z'
    4 '+X,-Y,1/2+Z'
    5 '1/2+X,1/2+Y,+Z'
    6 '1/2-X,1/2+Y,1/2-Z'
    7 '1/2-X,1/2-Y,-Z'
    8 '1/2+X,1/2-Y,1/2+Z'
_cell_length_a     18.180(4)
_cell_length_b     14.857(3)
_cell_length_c     10.530(3)
_cell_angle_alpha     90.0000
_cell_angle_beta     94.646(3)
_cell_angle_gamma     90.0000
_cell_volume     2834.7(10)
_cell_formula_units_Z     4
_cell_measurement_reflns_used     3978
_cell_measurement_theta_min     3.09
_cell_measurement_theta_max     27.49
_cell_measurement_temperature     110
_exptl_crystal_description     block
_exptl_crystal_colour     black
_exptl_crystal_size_max     0.100
_exptl_crystal_size_mid     0.100
_exptl_crystal_size_min     0.100
_exptl_crystal_density_diffrn     2.047
_exptl_crystal_density_meas     ?
_exptl_crystal_density_method     'not measured'
_exptl_crystal_F_000     1688.00
_exptl_absorpt_coefficient_mu     6.711
_exptl_absorpt_correction_type     multi-scan
_exptl_absorpt_process_details     '(<i>REQAB</i>; Rigaku, 1998)'
_exptl_absorpt_correction_T_min     0.408
_exptl_absorpt_correction_T_max     0.511
_diffrn_ambient_temperature     110
_diffrn_radiation_type     'Mo K\a'
_diffrn_radiation_wavelength     0.71075
_diffrn_measurement_device_type     'Rigaku Saturn724'
_diffrn_measurement_method     \w
_diffrn_detector_area_resol_mean     7.111
_diffrn_reflns_number     16288
_diffrn_reflns_av_R_equivalents     0.0309
_diffrn_reflns_theta_max     27.48
_diffrn_reflns_theta_full     27.48
_diffrn_measured_fraction_theta_max     0.997
_diffrn_measured_fraction_theta_full     0.997
_diffrn_reflns_limit_h_min     -23
_diffrn_reflns_limit_h_max     23
_diffrn_reflns_limit_k_min     -19
_diffrn_reflns_limit_k_max     18
_diffrn_reflns_limit_l_min     -13
_diffrn_reflns_limit_l_max     13
_diffrn_standards_number     0
_diffrn_standards_interval_count     .
_diffrn_standards_decay_%     ?
_refine_special_details
;
Refinement was performed using all reflections. The weighted <i>R</i>-factor
(<i>wR</i>) and goodness of fit (<i>S</i>) are based on <i>F</i>^2^.
<i>R</i>-factor (gt) are based on <i>F</i>. The threshold expression of
<i>F</i>^2^ > 2.0 \s(<i>F</i>^2^) is used only for calculating <i>R</i>-factor
(gt).
;
_reflns_number_total     3246
_reflns_number_gt     2730
_reflns_threshold_expression     F^2^>2\s(F^2^)
_refine_ls_structure_factor_coef     Fsqd
_refine_ls_R_factor_gt     0.0233
_refine_ls_wR_factor_ref     0.0601
_refine_ls_goodness_of_fit_ref     1.050
_refine_ls_number_reflns     3246
_refine_ls_number_parameters     181
_refine_ls_number_restraints     0
_refine_ls_hydrogen_treatment     constr
_refine_ls_weighting_scheme     calc
_refine_ls_weighting_details
            'w = 1/[\s^2^(Fo^2^)+(0.0344P)^2^+0.0000P] where P=(Fo^2^+2Fc^2^)/3'
_atom_sites_solution_hydrogens     geom
_atom_sites_solution_primary     direct
_atom_sites_solution_secondary     difmap
_refine_ls_shift/su_max     0.001
_refine_diff_density_max     0.700
_refine_diff_density_min     -0.460
_refine_ls_extinction_method     none
_refine_ls_extinction_coef     ?
loop_
    _atom_type_symbol
    _atom_type_description
    _atom_type_scat_dispersion_real
    _atom_type_scat_dispersion_imag
    _atom_type_scat_source
    'C' 'C' 0.0033 0.0016
;
International Tables for Crystallography
(1992, Vol. C, Tables 4.2.6.8 and 6.1.1.4)
;
    'H' 'H' 0.0000 0.0000
;
International Tables for Crystallography
(1992, Vol. C, Table 6.1.1.4)
;
    'Fe' 'Fe' 0.3463 0.8444
;
International Tables for Crystallography
(1992, Vol. C, Tables 4.2.6.8 and 6.1.1.4)
;
    'N' 'N' 0.0061 0.0033
;
International Tables for Crystallography
(1992, Vol. C, Tables 4.2.6.8 and 6.1.1.4)
;
    'Br' 'Br' -0.2901 2.4595
;
International Tables for Crystallography
(1992, Vol. C, Tables 4.2.6.8 and 6.1.1.4)
;
_computing_data_collection     'CrystalClear (Rigaku, 2008)'
_computing_cell_refinement     'CrystalClear (Rigaku, 2008)'
_computing_data_reduction     'CrystalClear (Rigaku, 2008)'
_computing_structure_solution     'SHELXS97 (Sheldrick, 2008)'
_computing_structure_refinement     'SHELXL97 (Sheldrick, 2008)'
_computing_molecular_graphics     'CrystalStructure (Rigaku, 2010)'
_computing_publication_material     'CrystalStructure (Rigaku, 2010)'
loop_
    _atom_site_type_symbol
    _atom_site_label
    _atom_site_fract_x
    _atom_site_fract_y
    _atom_site_fract_z
    _atom_site_U_iso_or_equiv
    _atom_site_adp_type
    _atom_site_calc_flag
    _atom_site_refinement_flags
    _atom_site_occupancy
    _atom_site_symmetry_multiplicity
    _atom_site_disorder_assembly
    _atom_site_disorder_group
    Br Br1 0.443797(14) 0.261741(15) 0.48610(2) 0.01790(7) Uani d . 1.0 8 . .
    Br Br2 0.229060(14) 0.271406(15) 0.16980(2) 0.01985(8) Uani d . 1.0 8 . .
    Fe Fe1 0.323234(19) 0.26281(2) 0.35150(3) 0.01290(9) Uani d . 1.0 8 . .
    N N1 0.35940(11) 0.39427(12) 0.28651(17) 0.0132(4) Uani d . 1.0 8 . .
    N N2 0.27110(11) 0.35166(12) 0.46615(17) 0.0127(4) Uani d . 1.0 8 . .
    N N3 0.22342(11) 0.34385(12) 0.55761(17) 0.0129(4) Uani d . 1.0 8 . .
    N N4 0.13421(11) 0.35514(12) 0.74213(18) 0.0142(4) Uani d . 1.0 8 . .
    C C1 0.40369(13) 0.41136(16) 0.1936(3) 0.0170(5) Uani d . 1.0 8 . .
    C C2 0.42317(13) 0.49806(17) 0.1611(3) 0.0189(6) Uani d . 1.0 8 . .
    C C3 0.39704(14) 0.56992(16) 0.2285(3) 0.0183(5) Uani d . 1.0 8 . .
    C C4 0.35166(13) 0.55314(16) 0.3250(3) 0.0162(5) Uani d . 1.0 8 . .
    C C5 0.33295(12) 0.46438(15) 0.3509(2) 0.0125(5) Uani d . 1.0 8 . .
    C C6 0.28327(13) 0.44061(14) 0.4473(2) 0.0115(5) Uani d . 1.0 8 . .
    C C7 0.24257(12) 0.49193(15) 0.5276(2) 0.0133(5) Uani d . 1.0 8 . .
    C C8 0.20575(12) 0.42818(14) 0.5948(2) 0.0116(5) Uani d . 1.0 8 . .
    C C9 0.15481(12) 0.43495(15) 0.6951(2) 0.0122(5) Uani d . 1.0 8 . .
    C C10 0.13052(13) 0.51621(15) 0.7420(3) 0.0149(5) Uani d . 1.0 8 . .
    C C11 0.08420(13) 0.51551(16) 0.8403(3) 0.0181(6) Uani d . 1.0 8 . .
    C C12 0.06344(14) 0.43331(16) 0.8892(3) 0.0186(5) Uani d . 1.0 8 . .
    C C13 0.08932(14) 0.35518(16) 0.8374(3) 0.0186(6) Uani d . 1.0 8 . .
    H H1 0.4224 0.3622 0.1484 0.0204 Uiso calc R 1.0 8 . .
    H H2 0.4539 0.5081 0.0936 0.0227 Uiso calc R 1.0 8 . .
    H H3 0.4102 0.6299 0.2087 0.0220 Uiso calc R 1.0 8 . .
    H H4 0.3335 0.6013 0.3729 0.0195 Uiso calc R 1.0 8 . .
    H H5 0.2406 0.5556 0.5347 0.0160 Uiso calc R 1.0 8 . .
    H H6 0.1455 0.5716 0.7070 0.0179 Uiso calc R 1.0 8 . .
    H H7 0.0670 0.5703 0.8737 0.0218 Uiso calc R 1.0 8 . .
    H H8 0.0320 0.4309 0.9569 0.0223 Uiso calc R 1.0 8 . .
    H H9 0.0748 0.2991 0.8706 0.0224 Uiso calc R 1.0 8 . .
loop_
    _atom_site_aniso_label
    _atom_site_aniso_U_11
    _atom_site_aniso_U_22
    _atom_site_aniso_U_33
    _atom_site_aniso_U_12
    _atom_site_aniso_U_13
    _atom_site_aniso_U_23
    Br1 0.01636(13) 0.01757(13) 0.02030(13) 0.00300(9) 0.00476(9) -0.00269(9)
    Br2 0.02435(15) 0.01322(13) 0.02169(14) -0.00149(10) 0.00004(10) 0.00022(9)
    Fe1 0.01458(18) 0.00915(17) 0.01610(17) -0.00004(13) 0.00820(13)
                                                                    -0.00050(12)
    N1 0.0134(10) 0.0127(10) 0.0140(10) -0.0010(8) 0.0045(8) 0.0016(8)
    N2 0.0145(10) 0.0101(9) 0.0147(10) 0.0001(8) 0.0079(8) -0.0001(8)
    N3 0.0127(10) 0.0106(10) 0.0163(10) 0.0013(8) 0.0067(8) -0.0006(8)
    N4 0.0158(11) 0.0105(9) 0.0172(10) 0.0010(8) 0.0066(8) -0.0020(8)
    C1 0.0157(13) 0.0196(13) 0.0164(12) -0.0010(10) 0.0055(10) -0.0006(10)
    C2 0.0122(12) 0.0284(14) 0.0166(12) -0.0046(11) 0.0033(10) 0.0067(11)
    C3 0.0185(13) 0.0155(12) 0.0210(13) -0.0039(10) 0.0010(11) 0.0075(10)
    C4 0.0167(13) 0.0126(12) 0.0194(13) -0.0008(10) 0.0013(10) 0.0021(10)
    C5 0.0121(12) 0.0124(12) 0.0132(12) -0.0008(9) 0.0011(9) 0.0021(9)
    C6 0.0102(12) 0.0097(11) 0.0144(11) -0.0002(9) 0.0005(9) -0.0001(9)
    C7 0.0141(12) 0.0100(11) 0.0157(12) 0.0010(9) 0.0005(10) -0.0003(9)
    C8 0.0105(12) 0.0095(11) 0.0148(11) 0.0016(9) 0.0022(9) -0.0022(9)
    C9 0.0088(11) 0.0133(11) 0.0146(11) -0.0010(9) 0.0016(9) -0.0010(9)
    C10 0.0141(12) 0.0127(11) 0.0182(12) -0.0007(10) 0.0026(10) -0.0022(9)
    C11 0.0150(13) 0.0178(13) 0.0219(13) 0.0028(10) 0.0032(10) -0.0070(10)
    C12 0.0159(13) 0.0223(13) 0.0189(12) 0.0017(10) 0.0092(10) -0.0026(10)
    C13 0.0196(13) 0.0158(12) 0.0217(13) -0.0011(10) 0.0089(11) -0.0008(10)
_geom_special_details
;
ENTER SPECIAL DETAILS OF THE MOLECULAR GEOMETRY
;
loop_
    _geom_bond_atom_site_label_1
    _geom_bond_atom_site_label_2
    _geom_bond_site_symmetry_1
    _geom_bond_site_symmetry_2
    _geom_bond_distance
    _geom_bond_publ_flag
    Br1 Fe1 . . 2.5119(6) yes
    Br2 Fe1 . . 2.4652(6) yes
    Fe1 N1 . . 2.1882(19) yes
    Fe1 N2 . . 2.070(2) yes
    Fe1 N3 . 7_556 2.0683(19) yes
    Fe1 N4 . 7_556 2.183(2) yes
    N1 C1 . . 1.340(4) no
    N1 C5 . . 1.352(3) no
    N2 N3 . . 1.352(3) no
    N2 C6 . . 1.357(3) no
    N3 C8 . . 1.359(3) no
    N4 C9 . . 1.350(3) no
    N4 C13 . . 1.344(4) no
    C1 C2 . . 1.386(4) no
    C2 C3 . . 1.387(4) no
    C3 C4 . . 1.382(4) no
    C4 C5 . . 1.394(4) no
    C5 C6 . . 1.456(4) no
    C6 C7 . . 1.395(4) no
    C7 C8 . . 1.386(4) no
    C8 C9 . . 1.464(4) no
    C9 C10 . . 1.390(4) no
    C10 C11 . . 1.387(4) no
    C11 C12 . . 1.389(4) no
    C12 C13 . . 1.381(4) no
    C1 H1 . . 0.950 no
    C2 H2 . . 0.950 no
    C3 H3 . . 0.950 no
    C4 H4 . . 0.950 no
    C7 H5 . . 0.950 no
    C10 H6 . . 0.950 no
    C11 H7 . . 0.950 no
    C12 H8 . . 0.950 no
    C13 H9 . . 0.950 no
loop_
    _geom_contact_atom_site_label_1
    _geom_contact_atom_site_label_2
    _geom_contact_distance
    _geom_contact_site_symmetry_1
    _geom_contact_site_symmetry_2
    _geom_contact_publ_flag
    N1 C3 2.778(3) . . no
    N2 N2 3.211(3) . 7_556 no
    N2 C9 3.555(3) . . no
    N3 N3 3.221(3) . 7_556 no
    N3 C5 3.552(3) . . no
    N4 C11 2.779(3) . . no
    C1 C4 2.731(4) . . no
    C2 C5 2.732(4) . . no
    C4 C7 3.162(4) . . no
    C7 C10 3.181(4) . . no
    C9 C12 2.736(4) . . no
    C10 C13 2.723(4) . . no
    Br2 C4 3.562(3) . 6_545 no
    C1 C7 3.587(4) . 4_564 no
    C2 C2 3.235(4) . 2_655 no
    C2 C3 3.544(4) . 2_655 no
    C2 C5 3.578(4) . 4_564 no
    C2 C6 3.382(4) . 4_564 no
    C2 C7 3.468(4) . 4_564 no
    C3 C2 3.544(4) . 2_655 no
    C3 C6 3.476(4) . 4_564 no
    C3 C7 3.499(4) . 4_564 no
    C4 Br2 3.562(3) . 6_555 no
    C4 C8 3.456(4) . 4_564 no
    C5 C2 3.578(4) . 4_565 no
    C6 C2 3.382(4) . 4_565 no
    C6 C3 3.476(4) . 4_565 no
    C6 C10 3.438(4) . 4_564 no
    C7 C1 3.587(4) . 4_565 no
    C7 C2 3.468(4) . 4_565 no
    C7 C3 3.499(4) . 4_565 no
    C7 C10 3.496(4) . 4_564 no
    C7 C11 3.357(4) . 4_564 no
    C8 C4 3.456(4) . 4_565 no
    C8 C11 3.436(4) . 4_564 no
    C10 C6 3.438(4) . 4_565 no
    C10 C7 3.496(4) . 4_565 no
    C11 C7 3.357(4) . 4_565 no
    C11 C8 3.436(4) . 4_565 no
    C11 C11 3.471(4) . 2_556 no
    C12 C12 3.580(4) . 2_556 no
    Fe1 H1 3.2605 . . no
    Fe1 H9 3.2336 . 7_556 no
    N1 H2 3.2407 . . no
    N1 H4 3.2527 . . no
    N1 H9 3.5694 . 7_556 no
    N2 H5 3.1742 . . no
    N3 H5 3.1726 . . no
    N4 H6 3.2453 . . no
    N4 H8 3.2424 . . no
    C1 H3 3.2521 . . no
    C1 H9 3.2291 . 7_556 no
    C2 H4 3.2519 . . no
    C3 H1 3.2422 . . no
    C4 H2 3.2513 . . no
    C4 H5 3.1113 . . no
    C5 H1 3.1713 . . no
    C5 H3 3.2556 . . no
    C5 H5 2.9888 . . no
    C6 H4 2.6951 . . no
    C7 H4 2.9097 . . no
    C7 H6 2.9367 . . no
    C8 H6 2.7104 . . no
    C9 H5 2.9872 . . no
    C9 H7 3.2585 . . no
    C9 H9 3.1692 . . no
    C10 H5 3.1329 . . no
    C10 H8 3.2546 . . no
    C11 H9 3.2375 . . no
    C12 H6 3.2537 . . no
    C13 H1 3.2409 . 7_556 no
    C13 H7 3.2484 . . no
    H1 H2 2.3264 . . no
    H1 H9 2.4051 . 7_556 no
    H2 H3 2.3513 . . no
    H3 H4 2.3459 . . no
    H4 H5 2.5858 . . no
    H5 H6 2.6162 . . no
    H6 H7 2.3505 . . no
    H7 H8 2.3563 . . no
    H8 H9 2.3194 . . no
    Br1 H1 3.2719 . 2_655 no
    Br1 H3 2.9480 . 4_565 no
    Br1 H7 3.2176 . 6_546 no
    Br1 H8 3.3070 . 8_554 no
    Br1 H9 2.9039 . 8_554 no
    Br2 H4 2.7927 . 6_545 no
    Br2 H5 2.9531 . 4_564 no
    Br2 H6 2.8284 . 4_564 no
    N1 H5 3.3653 . 4_564 no
    N2 H3 3.4557 . 4_565 no
    N2 H6 3.5987 . 4_564 no
    N3 H7 3.5460 . 4_564 no
    C1 H1 3.5269 . 2_655 no
    C1 H2 3.5841 . 2_655 no
    C1 H4 3.5173 . 4_564 no
    C1 H5 3.3217 . 4_564 no
    C2 H2 3.2792 . 2_655 no
    C2 H5 3.5654 . 4_564 no
    C3 H2 3.2970 . 2_655 no
    C4 H2 3.3814 . 4_565 no
    C5 H2 3.2600 . 4_565 no
    C6 H2 3.4358 . 4_565 no
    C6 H6 3.4177 . 4_564 no
    C7 H7 3.5827 . 4_564 no
    C8 H7 3.2916 . 4_564 no
    C10 H8 3.4589 . 4_564 no
    C11 H5 3.5274 . 4_565 no
    C11 H7 3.5058 . 2_556 no
    C11 H8 3.2231 . 3_567 no
    C12 H5 3.4559 . 4_565 no
    C12 H6 3.5530 . 4_565 no
    C12 H7 3.5799 . 3_567 no
    C12 H8 3.1884 . 3_567 no
    C13 H5 3.5645 . 4_565 no
    H1 Br1 3.2719 . 2_655 no
    H1 C1 3.5269 . 2_655 no
    H1 H1 3.3987 . 2_655 no
    H1 H4 3.2504 . 4_564 no
    H2 C1 3.5841 . 2_655 no
    H2 C2 3.2792 . 2_655 no
    H2 C3 3.2970 . 2_655 no
    H2 C4 3.3814 . 4_564 no
    H2 C5 3.2600 . 4_564 no
    H2 C6 3.4358 . 4_564 no
    H2 H2 3.5717 . 2_655 no
    H2 H2 2.7001 . 3_665 no
    H2 H3 3.5888 . 2_655 no
    H2 H4 3.4658 . 4_564 no
    H3 Br1 2.9480 . 4_564 no
    H3 N2 3.4557 . 4_564 no
    H3 H2 3.5888 . 2_655 no
    H3 H3 3.3113 . 2_655 no
    H4 Br2 2.7927 . 6_555 no
    H4 C1 3.5173 . 4_565 no
    H4 H1 3.2504 . 4_565 no
    H4 H2 3.4658 . 4_565 no
    H5 Br2 2.9531 . 4_565 no
    H5 N1 3.3653 . 4_565 no
    H5 C1 3.3217 . 4_565 no
    H5 C2 3.5654 . 4_565 no
    H5 C11 3.5274 . 4_564 no
    H5 C12 3.4559 . 4_564 no
    H5 C13 3.5645 . 4_564 no
    H6 Br2 2.8284 . 4_565 no
    H6 N2 3.5987 . 4_565 no
    H6 C6 3.4177 . 4_565 no
    H6 C12 3.5530 . 4_564 no
    H6 H8 3.2113 . 4_564 no
    H7 Br1 3.2176 . 6_556 no
    H7 N3 3.5460 . 4_565 no
    H7 C7 3.5827 . 4_565 no
    H7 C8 3.2916 . 4_565 no
    H7 C11 3.5058 . 2_556 no
    H7 C12 3.5799 . 3_567 no
    H7 H7 3.4188 . 2_556 no
    H7 H8 2.6342 . 3_567 no
    H8 Br1 3.3070 . 8_455 no
    H8 C10 3.4589 . 4_565 no
    H8 C11 3.2231 . 3_567 no
    H8 C12 3.1884 . 3_567 no
    H8 H6 3.2113 . 4_565 no
    H8 H7 2.6342 . 3_567 no
    H8 H8 2.5629 . 3_567 no
    H9 Br1 2.9039 . 8_455 no
    H9 H9 3.5667 . 2_556 no
loop_
    _geom_angle_atom_site_label_1
    _geom_angle_atom_site_label_2
    _geom_angle_atom_site_label_3
    _geom_angle_site_symmetry_1
    _geom_angle_site_symmetry_2
    _geom_angle_site_symmetry_3
    _geom_angle
    _geom_angle_publ_flag
    Br1 Fe1 Br2 . . . 163.258(18) no
    Br1 Fe1 N1 . . . 84.93(5) no
    Br1 Fe1 N2 . . . 95.44(6) no
    Br1 Fe1 N3 . . 7_556 96.08(6) no
    Br1 Fe1 N4 . . 7_556 85.69(6) no
    Br2 Fe1 N1 . . . 85.32(5) no
    Br2 Fe1 N2 . . . 95.60(6) no
    Br2 Fe1 N3 . . 7_556 96.53(6) no
    Br2 Fe1 N4 . . 7_556 86.58(6) no
    N1 Fe1 N2 . . . 77.09(8) no
    N1 Fe1 N3 . . 7_556 166.76(8) no
    N1 Fe1 N4 . . 7_556 116.67(8) no
    N2 Fe1 N3 . . 7_556 89.68(8) no
    N2 Fe1 N4 . . 7_556 166.23(8) no
    N3 Fe1 N4 7_556 . 7_556 76.56(8) no
    Fe1 N1 C1 . . . 127.64(16) no
    Fe1 N1 C5 . . . 113.76(15) no
    C1 N1 C5 . . . 118.6(2) no
    Fe1 N2 N3 . . . 135.33(14) no
    Fe1 N2 C6 . . . 116.60(16) no
    N3 N2 C6 . . . 108.03(18) no
    Fe1 N3 N2 7_556 . . 134.91(14) no
    Fe1 N3 C8 7_556 . . 117.24(16) no
    N2 N3 C8 . . . 107.84(18) no
    Fe1 N4 C9 7_556 . . 114.88(16) no
    Fe1 N4 C13 7_556 . . 126.62(16) no
    C9 N4 C13 . . . 118.5(2) no
    N1 C1 C2 . . . 122.5(3) no
    C1 C2 C3 . . . 118.9(3) no
    C2 C3 C4 . . . 119.1(3) no
    C3 C4 C5 . . . 118.9(3) no
    N1 C5 C4 . . . 121.9(2) no
    N1 C5 C6 . . . 115.4(2) no
    C4 C5 C6 . . . 122.7(2) no
    N2 C6 C5 . . . 117.1(2) no
    N2 C6 C7 . . . 110.0(2) no
    C5 C6 C7 . . . 132.8(2) no
    C6 C7 C8 . . . 103.8(2) no
    N3 C8 C7 . . . 110.3(2) no
    N3 C8 C9 . . . 116.7(2) no
    C7 C8 C9 . . . 132.9(2) no
    N4 C9 C8 . . . 114.5(2) no
    N4 C9 C10 . . . 121.8(3) no
    C8 C9 C10 . . . 123.6(2) no
    C9 C10 C11 . . . 119.2(3) no
    C10 C11 C12 . . . 118.9(3) no
    C11 C12 C13 . . . 118.8(3) no
    N4 C13 C12 . . . 122.8(3) no
    N1 C1 H1 . . . 118.756 no
    C2 C1 H1 . . . 118.757 no
    C1 C2 H2 . . . 120.548 no
    C3 C2 H2 . . . 120.549 no
    C2 C3 H3 . . . 120.420 no
    C4 C3 H3 . . . 120.433 no
    C3 C4 H4 . . . 120.531 no
    C5 C4 H4 . . . 120.537 no
    C6 C7 H5 . . . 128.129 no
    C8 C7 H5 . . . 128.117 no
    C9 C10 H6 . . . 120.378 no
    C11 C10 H6 . . . 120.397 no
    C10 C11 H7 . . . 120.565 no
    C12 C11 H7 . . . 120.574 no
    C11 C12 H8 . . . 120.618 no
    C13 C12 H8 . . . 120.606 no
    N4 C13 H9 . . . 118.594 no
    C12 C13 H9 . . . 118.589 no
loop_
    _geom_torsion_atom_site_label_1
    _geom_torsion_atom_site_label_2
    _geom_torsion_atom_site_label_3
    _geom_torsion_atom_site_label_4
    _geom_torsion_site_symmetry_1
    _geom_torsion_site_symmetry_2
    _geom_torsion_site_symmetry_3
    _geom_torsion_site_symmetry_4
    _geom_torsion
    _geom_torsion_publ_flag
    Br1 Fe1 N1 C1 . . . . 84.08(14) no
    Br1 Fe1 N1 C5 . . . . -95.49(11) no
    Br1 Fe1 N2 N3 . . . . -99.09(17) no
    Br1 Fe1 N2 C6 . . . . 83.63(12) no
    Br1 Fe1 N3 N2 . . 7_556 7_556 98.43(16) no
    Br1 Fe1 N3 C8 . . 7_556 7_556 -83.02(12) no
    Br1 Fe1 N4 C9 . . 7_556 7_556 94.73(12) no
    Br1 Fe1 N4 C13 . . 7_556 7_556 -83.63(14) no
    Br2 Fe1 N1 C1 . . . . -82.30(14) no
    Br2 Fe1 N1 C5 . . . . 98.13(11) no
    Br2 Fe1 N2 N3 . . . . 93.51(17) no
    Br2 Fe1 N2 C6 . . . . -83.77(12) no
    Br2 Fe1 N3 N2 . . 7_556 7_556 -92.60(16) no
    Br2 Fe1 N3 C8 . . 7_556 7_556 85.95(12) no
    Br2 Fe1 N4 C9 . . 7_556 7_556 -100.13(12) no
    Br2 Fe1 N4 C13 . . 7_556 7_556 81.51(14) no
    N1 Fe1 N2 N3 . . . . 177.39(18) no
    N1 Fe1 N2 C6 . . . . 0.12(12) no
    N2 Fe1 N1 C1 . . . . -179.14(16) no
    N2 Fe1 N1 C5 . . . . 1.29(11) no
    N1 Fe1 N4 C9 . . 7_556 7_556 176.84(11) no
    N1 Fe1 N4 C13 . . 7_556 7_556 -1.51(18) no
    N4 Fe1 N1 C1 7_556 . . . 1.50(17) no
    N4 Fe1 N1 C5 7_556 . . . -178.07(10) no
    N2 Fe1 N3 N2 . . 7_556 7_556 3.00(17) no
    N2 Fe1 N3 C8 . . 7_556 7_556 -178.45(13) no
    N3 Fe1 N2 N3 7_556 . . . -3.02(17) no
    N3 Fe1 N2 C6 7_556 . . . 179.70(13) no
    N3 Fe1 N4 C9 7_556 . 7_556 7_556 -2.58(12) no
    N3 Fe1 N4 C13 7_556 . 7_556 7_556 179.07(16) no
    N4 Fe1 N3 N2 7_556 . 7_556 7_556 -177.49(18) no
    N4 Fe1 N3 C8 7_556 . 7_556 7_556 1.06(12) no
    Fe1 N1 C1 C2 . . . . -179.70(13) no
    Fe1 N1 C5 C4 . . . . 178.28(13) no
    Fe1 N1 C5 C6 . . . . -2.4(2) no
    C1 N1 C5 C4 . . . . -1.3(3) no
    C1 N1 C5 C6 . . . . 177.99(17) no
    C5 N1 C1 C2 . . . . -0.2(3) no
    Fe1 N2 N3 Fe1 . . . 7_556 4.3(4) no
    Fe1 N2 N3 C8 . . . . -177.09(13) no
    Fe1 N2 C6 C5 . . . . -1.4(3) no
    Fe1 N2 C6 C7 . . . . 177.79(11) no
    N3 N2 C6 C5 . . . . -179.43(16) no
    N3 N2 C6 C7 . . . . -0.2(3) no
    C6 N2 N3 Fe1 . . . 7_556 -178.29(16) no
    C6 N2 N3 C8 . . . . 0.4(2) no
    Fe1 N3 C8 C7 7_556 . . . 178.53(11) no
    Fe1 N3 C8 C9 7_556 . . . -0.5(3) no
    N2 N3 C8 C7 . . . . -0.4(3) no
    N2 N3 C8 C9 . . . . -179.40(16) no
    Fe1 N4 C9 C8 7_556 . . . -3.6(3) no
    Fe1 N4 C9 C10 7_556 . . . 178.07(13) no
    Fe1 N4 C13 C12 7_556 . . . -178.31(13) no
    C9 N4 C13 C12 . . . .  0.0(4) no
    C13 N4 C9 C8 . . . . 177.94(18) no
    C13 N4 C9 C10 . . . . -0.4(3) no
    N1 C1 C2 C3 . . . . 1.2(4) no
    C1 C2 C3 C4 . . . . -0.8(4) no
    C2 C3 C4 C5 . . . . -0.6(4) no
    C3 C4 C5 N1 . . . . 1.7(4) no
    C3 C4 C5 C6 . . . . -177.58(19) no
    N1 C5 C6 N2 . . . . 2.6(3) no
    N1 C5 C6 C7 . . . . -176.4(2) no
    C4 C5 C6 N2 . . . . -178.08(19) no
    C4 C5 C6 C7 . . . . 2.9(4) no
    N2 C6 C7 C8 . . . .  0.0(3) no
    C5 C6 C7 C8 . . . . 179.0(3) no
    C6 C7 C8 N3 . . . . 0.3(3) no
    C6 C7 C8 C9 . . . . 179.0(2) no
    N3 C8 C9 N4 . . . . 2.7(3) no
    N3 C8 C9 C10 . . . . -178.92(17) no
    C7 C8 C9 N4 . . . . -176.0(2) no
    C7 C8 C9 C10 . . . . 2.3(4) no
    N4 C9 C10 C11 . . . . 0.4(4) no
    C8 C9 C10 C11 . . . . -177.79(18) no
    C9 C10 C11 C12 . . . . 0.0(4) no
    C10 C11 C12 C13 . . . . -0.4(4) no
    C11 C12 C13 N4 . . . . 0.4(4) no
_iucr_refine_instructions_details
;
TITL 120928kttFeBr-110K
CELL  0.71075 18.17960 14.85700 10.52980 90.000 94.646 90.000
ZERR  4 0.00370 0.00290 0.00220 0.000 0.003 0.000
LATT 7
SYMM    -X,    +Y, .50-Z
SFAC C H FE N BR
UNIT 104 72 8 32 16
SHEL 99999.000000 0.000000
L.S. 20
FMAP 2
PLAN -65
WPDB -2
HTAB
BOND $H
CONF
LIST 4
TEMP -162.8
ACTA
SIZE 0.100 0.100 0.100
WGHT    0.034400
FVAR       0.52414
BR1   5    0.443797    0.261741    0.486099    11.00000    0.01636    0.01757 =
         0.02030   -0.00269    0.00476    0.00300
BR2   5    0.229060    0.271406    0.169798    11.00000    0.02435    0.01322 =
         0.02169    0.00022    0.00004   -0.00149
FE1   3    0.323234    0.262810    0.351499    11.00000    0.01458    0.00915 =
         0.01610   -0.00050    0.00820   -0.00004
N1    4    0.359401    0.394265    0.286512    11.00000    0.01340    0.01268 =
         0.01397    0.00157    0.00450   -0.00105
N2    4    0.271101    0.351665    0.466153    11.00000    0.01450    0.01007 =
         0.01468   -0.00013    0.00789    0.00009
N3    4    0.223417    0.343848    0.557609    11.00000    0.01271    0.01057 =
         0.01625   -0.00059    0.00666    0.00129
N4    4    0.134210    0.355137    0.742131    11.00000    0.01581    0.01050 =
         0.01724   -0.00201    0.00664    0.00104
C1    1    0.403691    0.411361    0.193632    11.00000    0.01571    0.01964 =
         0.01641   -0.00062    0.00549   -0.00105
AFIX  43
H1    2    0.422440    0.362203    0.148420    11.00000   -1.20000
AFIX   0
C2    1    0.423172    0.498058    0.161051    11.00000    0.01221    0.02841 =
         0.01657    0.00667    0.00326   -0.00456
AFIX  43
H2    2    0.453906    0.508097    0.093643    11.00000   -1.20000
AFIX   0
C3    1    0.397041    0.569917    0.228516    11.00000    0.01845    0.01547 =
         0.02097    0.00746    0.00105   -0.00391
AFIX  43
H3    2    0.410171    0.629883    0.208661    11.00000   -1.20000
AFIX   0
C4    1    0.351658    0.553140    0.324991    11.00000    0.01669    0.01262 =
         0.01938    0.00207    0.00134   -0.00077
AFIX  43
H4    2    0.333506    0.601311    0.372894    11.00000   -1.20000
AFIX   0
C5    1    0.332952    0.464383    0.350865    11.00000    0.01210    0.01240 =
         0.01315    0.00212    0.00110   -0.00083
C6    1    0.283266    0.440605    0.447266    11.00000    0.01017    0.00972 =
         0.01440   -0.00010    0.00051   -0.00017
C7    1    0.242565    0.491930    0.527646    11.00000    0.01406    0.01003 =
         0.01571   -0.00030    0.00048    0.00103
AFIX  43
H7    2    0.240552    0.555614    0.534696    11.00000   -1.20000
AFIX   0
C8    1    0.205755    0.428177    0.594803    11.00000    0.01052    0.00950 =
         0.01483   -0.00218    0.00225    0.00163
C9    1    0.154809    0.434951    0.695131    11.00000    0.00880    0.01331 =
         0.01461   -0.00099    0.00159   -0.00105
C10   1    0.130523    0.516206    0.741975    11.00000    0.01406    0.01274 =
         0.01819   -0.00215    0.00263   -0.00072
AFIX  43
H10   2    0.145478    0.571587    0.707034    11.00000   -1.20000
AFIX   0
C11   1    0.084204    0.515512    0.840315    11.00000    0.01504    0.01783 =
         0.02185   -0.00704    0.00320    0.00280
AFIX  43
H11   2    0.066963    0.570305    0.873716    11.00000   -1.20000
AFIX   0
C12   1    0.063444    0.433306    0.889156    11.00000    0.01589    0.02228 =
         0.01893   -0.00263    0.00915    0.00171
AFIX  43
H12   2    0.032024    0.430881    0.956905    11.00000   -1.20000
AFIX   0
C13   1    0.089322    0.355185    0.837409    11.00000    0.01962    0.01578 =
         0.02170   -0.00082    0.00894   -0.00106
AFIX  43
H13   2    0.074760    0.299063    0.870606    11.00000   -1.20000
HKLF 4
REM  120928kttFeBr-110K
REM R1 =  0.0233 for   2730 Fo > 4sig(Fo)  and  0.0307 for all   3246 data
REM    181 parameters refined using      0 restraints
END
WGHT      0.0344      0.0000
REM Highest difference peak  0.695,  deepest hole -0.465,  1-sigma level  0.086
Q1    1   0.4805  0.2625  0.5363  11.00000  0.05    0.70
Q2    1   0.2301  0.1982  0.1680  11.00000  0.05    0.58
Q3    1   0.2363  0.3880  0.0437  11.00000  0.05    0.58
Q4    1   0.6068  0.2301  0.5394  11.00000  0.05    0.54
Q5    1   0.5394  0.2671  0.6667  11.00000  0.05    0.52
Q6    1   0.0990  0.2696  0.1772  11.00000  0.05    0.51
Q7    1   0.3623  0.2568  0.4038  11.00000  0.05    0.50
Q8    1   0.1759  0.4367  0.6372  11.00000  0.05    0.48
Q9    1   0.5066  0.2327  0.4857  11.00000  0.05    0.44
Q10   1   0.2840  0.3220  0.4171  11.00000  0.05    0.41
Q11   1   0.0761  0.4698  0.8597  11.00000  0.05    0.38
Q12   1   0.1396  0.4025  0.7225  11.00000  0.05    0.38
Q13   1   0.2815  0.3951  0.4547  11.00000  0.05    0.38
Q14   1   0.2598  0.4690  0.4877  11.00000  0.05    0.36
Q15   1   0.4132  0.4653  0.1711  11.00000  0.05    0.35
Q16   1   0.2818  0.1152  0.4210  11.00000  0.05    0.35
Q17   1   0.2904  0.2666  0.1852  11.00000  0.05    0.35
Q18   1   0.1090  0.5160  0.7978  11.00000  0.05    0.34
Q19   1   0.4040  0.5303  0.1949  11.00000  0.05    0.33
Q20   1   0.3643  0.5523  0.2620  11.00000  0.05    0.33
Q21   1   0.5085  0.2334  0.3572  11.00000  0.05    0.33
Q22   1   0.2800  0.2742  0.2615  11.00000  0.05    0.32
Q23   1   0.3520  0.3502  0.2971  11.00000  0.05    0.31
Q24   1   0.3392  0.4359  0.3027  11.00000  0.05    0.31
Q25   1   0.3592  0.1908  0.2898  11.00000  0.05    0.30
Q26   1   0.3743  0.4086  0.2407  11.00000  0.05    0.29
Q27   1   0.2333  0.2672  0.3014  11.00000  0.05    0.29
Q28   1   0.0999  0.3594  0.7750  11.00000  0.05    0.29
Q29   1   0.1313  0.5387  0.7155  11.00000  0.05    0.28
Q30   1   0.3991  0.3838  0.1604  11.00000  0.05    0.28
Q31   1   0.2440  0.3436  0.4942  11.00000  0.05    0.27
Q32   1   0.3041  0.4531  0.3950  11.00000  0.05    0.27
Q33   1   0.5677  0.2549  0.6161  11.00000  0.05    0.26
Q34   1   0.3984  0.5946  0.2168  11.00000  0.05    0.26
Q35   1   0.1486  0.4717  0.7342  11.00000  0.05    0.26
Q36   1   0.2172  0.4664  0.5614  11.00000  0.05    0.26
Q37   1   0.3417  0.2681  0.3057  11.00000  0.05    0.26
Q38   1   0.2385  0.5137  0.5126  11.00000  0.05    0.25
Q39   1   0.1600  0.2294  0.3000  11.00000  0.05    0.25
Q40   1   0.3317  0.5737  0.3350  11.00000  0.05    0.25
Q41   1   0.2507  0.5978  0.3367  11.00000  0.05    0.25
Q42   1   0.3286  0.5243  0.3235  11.00000  0.05    0.25
Q43   1   0.0832  0.3952  0.8638  11.00000  0.05    0.25
Q44   1   0.0384  0.4377  0.9041  11.00000  0.05    0.24
Q45   1   0.2591  0.4947  0.5511  11.00000  0.05    0.23
Q46   1   0.3587  0.5629  0.3554  11.00000  0.05    0.22
Q47   1   0.3689  0.3904  0.3378  11.00000  0.05    0.22
Q48   1   0.4941  0.3134  0.6254  11.00000  0.05    0.22
Q49   1   0.5063  0.3088  0.3385  11.00000  0.05    0.22
Q50   1   0.2307  0.4291  0.6247  11.00000  0.05    0.22
Q51   1   0.0788  0.3245  0.8465  11.00000  0.05    0.21
Q52   1   0.3240  0.1961  0.3653  11.00000  0.05    0.21
Q53   1   0.3007  0.1579  0.4637  11.00000  0.05    0.21
Q54   1   0.2420  0.3349  0.1203  11.00000  0.05    0.21
Q55   1   0.2731  0.2243  0.1026  11.00000  0.05    0.21
Q56   1   0.2811  0.1937  0.4023  11.00000  0.05    0.20
Q57   1   0.4214  0.2447  0.3133  11.00000  0.05    0.20
Q58   1   0.3934  0.2527  0.4555  11.00000  0.05    0.19
Q59   1   0.3586  0.6408  0.1779  11.00000  0.05    0.19
Q60   1   0.2175  0.4721  0.3910  11.00000  0.05    0.19
Q61   1   0.1946  0.3276 -0.0010  11.00000  0.05    0.19
Q62   1   0.4836  0.1237  0.4004  11.00000  0.05    0.19
Q63   1   0.4294  0.2758  0.3803  11.00000  0.05    0.19
Q64   1   0.3918  0.2011  0.5425  11.00000  0.05    0.19
Q65   1   0.2826  0.6392  0.4873  11.00000  0.05    0.18
;
