# Supplementary material for: Bis[μ-3,5-bis­(pyridin-2-yl)-1H-pyrazole]­bis­[di­bromido­iron(III)]
Source: Acta Crystallogr Sect E Struct Rep Online. 2013 Oct 2;69(Pt 11):m574. doi: 10.1107/S1600536813026573 (PMC3884243; doi:10.1107/S1600536813026573)
Supplement: Supplementary file 2 [file e-69-0m574-Isup2.hkl]

# 
# h,k,l, Fc-squared, Fo-squared, sigma(Fo-squared) and status flag 
# 
data_I
_shelx_title ' 120928kttFeBr-110K' 
_shelx_refln_list_code          4 
_shelx_F_calc_maximum      579.18 
_exptl_crystal_F_000      1688.00 
_reflns_d_resolution_high  0.7703 
 
loop_ 
 _symmetry_equiv_pos_as_xyz 
 'x, y, z' 
 '-x, y, -z+1/2' 
 'x+1/2, y+1/2, z' 
 '-x+1/2, y+1/2, -z+1/2' 
 '-x, -y, -z' 
 'x, -y, z-1/2' 
 '-x+1/2, -y+1/2, -z' 
 'x+1/2, -y+1/2, z-1/2' 
 
_cell_length_a    18.1796 
_cell_length_b    14.8570 
_cell_length_c    10.5298 
_cell_angle_alpha  90.000 
_cell_angle_beta   94.646 
_cell_angle_gamma  90.000 
 
_shelx_F_squared_multiplier     1.000 
 
loop_ 
 _refln_index_h 
 _refln_index_k 
 _refln_index_l 
 _refln_F_squared_calc 
 _refln_F_squared_meas 
 _refln_F_squared_sigma 
 _refln_observed_status 
   4   0   0     1135.61     1595.16    119.62 o 
   6   0   0    66328.41    68372.40   1211.67 o 
   8   0   0    30787.32    29065.24    499.17 o 
  10   0   0    53437.33    57062.08    555.57 o 
  12   0   0     1389.12     1448.87    158.28 o 
  14   0   0     3020.62     3065.64    237.82 o 
  16   0   0      738.67      774.20    250.46 o 
  18   0   0    34515.19    37182.18    690.34 o 
  20   0   0     4168.71     4595.91    335.65 o 
  22   0   0    16199.50    15835.22    648.34 o 
   3   1   0      706.76      646.42     45.94 o 
   5   1   0      303.60      221.04     45.28 o 
   7   1   0     1091.68     1162.45     46.81 o 
   9   1   0     2255.51     2142.99     86.40 o 
  11   1   0     2602.99     2628.97     98.75 o 
  13   1   0      246.21      319.00    114.02 o 
  15   1   0      761.16      784.12    170.88 o 
  17   1   0        2.38      128.27    118.56 o 
  19   1   0     1084.26     1077.45    198.27 o 
  21   1   0       10.70        9.88    104.75 o 
  23   1   0       33.06       78.51    143.89 o 
   2   2   0    18000.70    16390.07    158.23 o 
   4   2   0    87108.02    88729.62    367.67 o 
   6   2   0     5681.16     5162.57     65.04 o 
   8   2   0    42035.20    41229.92    452.18 o 
  10   2   0    24722.83    24318.85    459.50 o 
  12   2   0      856.08     1028.74    125.26 o 
  14   2   0     3292.30     3226.87    164.15 o 
  16   2   0     8955.44     8905.74    216.07 o 
  18   2   0    44439.27    47374.70    534.03 o 
  20   2   0     4698.17     4624.68    206.76 o 
  22   2   0    15127.89    15296.67    354.15 o 
   1   3   0      550.23      792.11     58.93 o 
   3   3   0     2349.65     2390.03     61.10 o 
   5   3   0      874.16      856.93     34.51 o 
   7   3   0     1437.19     1340.27     56.04 o 
   9   3   0    13825.19    13207.24    262.54 o 
  11   3   0     1546.31     1290.94    103.81 o 
  13   3   0     4870.84     4656.17    160.82 o 
  15   3   0     1962.69     2096.89    137.77 o 
  17   3   0      756.05      862.65    123.29 o 
  19   3   0      168.97      205.62     89.74 o 
  21   3   0      349.30      220.53    158.92 o 
  23   3   0       84.20      -90.02    151.30 o 
   0   4   0   295230.94   303912.28   1722.55 o 
   2   4   0     7062.37     5722.46     42.92 o 
   4   4   0    31038.12    30451.91    191.54 o 
   6   4   0     8352.32     8077.41    118.91 o 
   8   4   0    58422.41    60164.09    720.34 o 
  10   4   0    34688.52    35607.83    428.27 o 
  12   4   0     2707.39     2720.31     95.40 o 
  14   4   0     2707.80     2557.46    108.39 o 
  16   4   0    12535.45    12676.17    224.65 o 
  18   4   0    26775.81    27767.32    481.71 o 
  20   4   0     3549.30     3828.37    250.48 o 
  22   4   0     3630.75     4051.48    245.53 o 
   1   5   0     2049.93     1991.65     36.00 o 
   3   5   0     6417.74     6834.77     53.26 o 
   5   5   0      271.36      420.53     53.31 o 
   7   5   0      412.66      267.23     72.70 o 
   9   5   0    67865.27    70349.86    465.62 o 
  11   5   0    10868.53    10854.82    206.72 o 
  13   5   0    10414.93     9179.29    365.71 o 
  15   5   0     6611.67     6364.57    374.44 o 
  17   5   0      652.50      723.82    175.37 o 
  19   5   0     3743.58     3598.81    210.97 o 
  21   5   0     1425.80     1312.61    238.71 o 
   0   6   0   199038.69   203524.88   1327.84 o 
   2   6   0     2694.42     2300.44     46.05 o 
   4   6   0     3388.15     3271.78     65.65 o 
   6   6   0      313.28      383.32     67.31 o 
   8   6   0    46833.55    47290.31   1102.17 o 
  10   6   0    15987.61    15994.82    247.29 o 
  12   6   0      245.21      315.41    164.28 o 
  14   6   0      995.61      910.57     94.15 o 
  16   6   0     3239.62     3305.41    215.62 o 
  18   6   0    29208.92    29810.80    440.44 o 
  20   6   0      373.16      226.97    153.90 o 
  22   6   0     1821.77     1801.48    238.56 o 
   1   7   0    19787.11    19752.76    149.56 o 
   3   7   0      787.53      941.67     47.38 o 
   5   7   0    12923.57    13514.69    127.28 o 
   7   7   0     6950.11     6972.65    156.02 o 
   9   7   0    27764.38    26258.60    310.56 o 
  11   7   0    10277.60    10388.27    241.04 o 
  13   7   0    15837.77    16074.08    249.11 o 
  15   7   0     3043.24     3316.46    186.93 o 
  17   7   0      123.46       76.91    123.15 o 
  19   7   0     1607.78     1714.14    262.72 o 
  21   7   0      557.76      409.82    252.38 o 
   0   8   0   111545.26   114330.37   2055.47 o 
   2   8   0      358.85      269.03     46.33 o 
   4   8   0     3433.62     3341.08     70.19 o 
   6   8   0     6529.43     7103.07    136.88 o 
   8   8   0    14919.47    13975.83    186.10 o 
  10   8   0    16531.52    17294.72    317.39 o 
  12   8   0      996.22     1067.75    147.61 o 
  14   8   0     1262.96     1493.44    168.77 o 
  16   8   0    12340.35    12494.95    292.95 o 
  18   8   0     4970.65     4797.13    285.58 o 
  20   8   0     3369.39     3091.48    231.34 o 
   1   9   0    20122.90    19687.04    148.97 o 
   3   9   0      949.66     1036.27     56.30 o 
   5   9   0     3539.90     3270.36     63.69 o 
   7   9   0     1738.95     1665.28     79.37 o 
   9   9   0    80497.63    83094.62    725.56 o 
  11   9   0    11345.49    11700.74    252.82 o 
  13   9   0    14461.88    15046.54    282.49 o 
  15   9   0    12713.52    13687.63    412.70 o 
  17   9   0      431.35      639.04    176.29 o 
  19   9   0     3712.55     3608.52    221.76 o 
   0  10   0    86860.88    88923.88   2555.65 o 
   2  10   0     2738.41     2763.35     62.84 o 
   4  10   0     1705.57     1632.81     56.16 o 
   6  10   0       32.30       52.37     25.72 o 
   8  10   0    17914.19    18757.48    254.49 o 
  10  10   0     8140.98     8197.26    197.99 o 
  12  10   0       99.06      576.63    159.96 o 
  14  10   0        1.00       56.75    137.91 o 
  16  10   0      973.57     1042.55    171.13 o 
  18  10   0    15485.30    15031.52    364.10 o 
  20  10   0      402.84      620.09    167.67 o 
   1  11   0     8435.91     8224.22    132.92 o 
   3  11   0      226.67      219.27     45.10 o 
   5  11   0      172.94      177.68     44.51 o 
   7  11   0     1158.17     1055.26    110.66 o 
   9  11   0    65256.59    68797.73    945.93 o 
  11  11   0     6868.83     7009.41    275.63 o 
  13  11   0    13353.01    13342.26    271.70 o 
  15  11   0     4401.37     4313.85    186.63 o 
  17  11   0     3543.05     3223.35    265.35 o 
  19  11   0     4401.41     4398.22    298.54 o 
   0  12   0    34228.25    34995.68    587.15 o 
   2  12   0      807.54      924.55     61.86 o 
   4  12   0       35.41       44.32     34.54 o 
   6  12   0     2337.81     2106.35     84.98 o 
   8  12   0    11732.31    11944.40    264.64 o 
  10  12   0     1378.16     1549.87    178.80 o 
  12  12   0       97.98      115.62    105.50 o 
  14  12   0      398.87      413.51    150.63 o 
  16  12   0     4003.08     4253.30    314.53 o 
  18  12   0     1941.21     1597.59    262.63 o 
   1  13   0     6986.12     6980.67    108.95 o 
   3  13   0     4480.33     4390.10    179.51 o 
   5  13   0     2809.37     2600.26     95.25 o 
   7  13   0       37.66       91.00     82.51 o 
   9  13   0    48287.32    49884.45    676.98 o 
  11  13   0    14210.67    13700.20    506.56 o 
  13  13   0    16853.59    16914.09    328.76 o 
  15  13   0     2935.50     3373.59    235.31 o 
  17  13   0     3620.58     2900.54    238.36 o 
   0  14   0      998.62      877.12    118.98 o 
   2  14   0     5096.53     5025.40    229.87 o 
   4  14   0     1725.57     1478.73    122.61 o 
   6  14   0     6627.11     6013.46    284.34 o 
   8  14   0     8614.32     8507.06    249.71 o 
  10  14   0     2268.75     2223.27    197.03 o 
  12  14   0       99.26      151.48    128.37 o 
  14  14   0     1618.26     1558.87    206.05 o 
  16  14   0     4234.51     4243.19    268.08 o 
   1  15   0    16099.30    16626.04    547.10 o 
   3  15   0      300.80      219.44    101.72 o 
   5  15   0      371.68      274.65    115.07 o 
   7  15   0     1332.04     1295.59    202.01 o 
   9  15   0    55571.32    57010.31    589.02 o 
  11  15   0     4640.88     4975.48    296.07 o 
  13  15   0     6961.29     7621.93    348.28 o 
   0  16   0      130.01      208.66    191.26 o 
   2  16   0     5239.92     5445.86    333.32 o 
   4  16   0     2136.84     2206.39    242.97 o 
   6  16   0      739.72      680.29    184.78 o 
   8  16   0     6640.39     6814.13    285.89 o 
  10  16   0      434.94      401.73    158.39 o 
  12  16   0       59.17      180.99    120.40 o 
   1  17   0    11383.81    11626.92    304.14 o 
   3  17   0       73.59      135.15    124.71 o 
   5  17   0      485.69      637.83    243.35 o 
   7  17   0        0.87       99.76    146.82 o 
   9  17   0    23882.85    23800.10   1061.13 o 
  11  17   0     2034.05     1570.36    428.53 o 
   0  18   0     2219.41     2249.51    644.83 o 
   2  18   0     6841.28     7472.13    270.49 o 
   4  18   0     4433.31     4614.79    209.10 o 
   6  18   0     1006.05      917.62    241.91 o 
   8  18   0     2557.35     2580.32    247.47 o 
   1  19   0     4879.15     4960.64    361.33 o 
   3  19   0       58.74      155.00    155.30 o 
 -23   1   1       94.91      166.16    149.92 o 
 -21   1   1     7090.82     7056.75    225.64 o 
 -19   1   1     2568.38     2631.52    207.38 o 
 -17   1   1      196.96      288.78    122.51 o 
 -15   1   1    49796.32    52210.35    490.19 o 
 -13   1   1      357.48      204.45    104.41 o 
 -11   1   1    91686.15    91620.73    591.45 o 
  -9   1   1    31088.12    31179.11    664.47 o 
  -7   1   1    17339.12    17955.79    218.39 o 
  -5   1   1    19936.66    20687.46    191.50 o 
  -3   1   1   101968.91   105649.23    391.31 o 
   3   1   1     4028.01     4550.94     86.45 o 
   5   1   1     3601.93     3624.36     55.13 o 
   7   1   1   154107.03   152934.28    971.88 o 
   9   1   1    91265.80    90837.95   1409.87 o 
  11   1   1     6178.81     5911.48    154.02 o 
  13   1   1    46505.25    48565.68    505.04 o 
  15   1   1     7023.81     6781.19    188.06 o 
  17   1   1      991.20      807.17    146.93 o 
  19   1   1     4267.99     4306.46    170.42 o 
  21   1   1     1500.59     1559.38    158.97 o 
  23   1   1    10915.34    11507.49    398.04 o 
 -22   2   1      515.10      324.66    221.15 o 
 -20   2   1     1024.83     1003.86    176.11 o 
 -18   2   1      109.13      220.01    110.34 o 
 -16   2   1     1658.78     1684.79    151.90 o 
 -14   2   1      369.06      498.97    141.55 o 
 -12   2   1     3260.99     3435.56    112.22 o 
 -10   2   1      134.32      203.04     76.54 o 
  -8   2   1      314.75      389.26     56.27 o 
  -6   2   1     5327.37     5123.20     58.33 o 
  -4   2   1     1469.33     1359.62     54.56 o 
  -2   2   1    17407.25    17724.75     91.35 o 
   0   2   1       36.31       17.87     11.94 o 
   2   2   1      144.54      370.74     54.31 o 
   4   2   1    12526.20    12374.53     98.96 o 
   6   2   1     2918.18     2773.19     49.58 o 
   8   2   1       31.20       91.61     44.91 o 
  10   2   1       92.38      120.76     64.97 o 
  12   2   1      955.43      893.25     90.53 o 
  14   2   1       89.73      136.65    101.76 o 
  16   2   1     1852.26     2021.37    163.80 o 
  18   2   1     2233.31     2324.21    171.79 o 
  20   2   1      982.68     1017.13    163.73 o 
  22   2   1     1382.59     1223.68    211.65 o 
 -23   3   1      897.18      747.79    165.65 o 
 -21   3   1    10025.02    10489.21    398.07 o 
 -19   3   1      843.57      769.54    142.88 o 
 -17   3   1       66.71      107.76     87.68 o 
 -15   3   1    51443.55    54340.94    448.53 o 
 -13   3   1     9765.39     9991.27    190.23 o 
 -11   3   1   134050.06   141238.50   1037.50 o 
  -9   3   1    21265.39    21189.30    247.83 o 
  -7   3   1    18310.92    18281.84    229.97 o 
  -5   3   1    11663.69    12244.14    122.28 o 
  -3   3   1   130858.73   134367.66    491.71 o 
  -1   3   1       47.85      352.97     57.44 o 
   1   3   1      477.57      853.80     60.47 o 
   5   3   1      936.19      995.39     35.35 o 
   7   3   1   144278.75   143452.81   1979.95 o 
   9   3   1    81882.93    80954.08   1209.60 o 
  11   3   1     4996.79     4475.96    164.08 o 
  13   3   1    43541.28    43856.45    878.17 o 
  15   3   1    18940.10    18994.99    269.35 o 
  17   3   1     1275.39     1266.82    136.71 o 
  19   3   1     1632.13     1776.64    239.46 o 
  21   3   1     2158.90     2426.65    261.21 o 
  23   3   1     8535.33     9083.27    304.90 o 
 -22   4   1      969.27      743.12    173.98 o 
 -20   4   1       42.68       72.54    155.59 o 
 -18   4   1     1620.52     1736.46    136.00 o 
 -16   4   1      824.37      805.74    187.91 o 
 -14   4   1       72.02      110.91     52.41 o 
 -12   4   1     3462.31     3041.31    132.23 o 
 -10   4   1      422.63      435.57     58.45 o 
  -8   4   1      111.39      234.97     63.05 o 
  -6   4   1     5402.60     4774.10     78.34 o 
  -4   4   1     8396.03     8291.28     61.75 o 
  -2   4   1    46158.69    45383.19    222.40 o 
   0   4   1    20120.16    19878.10    103.50 o 
   2   4   1     1123.18     1017.25     39.09 o 
   4   4   1     8998.22     8879.93     66.28 o 
   6   4   1     3191.40     3046.33     72.52 o 
   8   4   1      416.49      395.80     52.41 o 
  10   4   1     1761.36     1736.45     77.53 o 
  12   4   1      699.34      687.99     82.04 o 
  14   4   1       34.60       61.37     45.89 o 
  16   4   1     3520.81     3443.30    149.66 o 
  18   4   1     3936.50     4132.08    258.97 o 
  20   4   1      670.45      651.27    180.62 o 
  22   4   1     1429.41     1482.78    222.58 o 
 -21   5   1    15947.75    15857.06    411.70 o 
 -19   5   1      369.45      436.69    186.06 o 
 -17   5   1     1028.12     1207.02    196.89 o 
 -15   5   1    29278.20    30053.24    453.65 o 
 -13   5   1     3871.13     3697.60    126.07 o 
 -11   5   1    82761.23    85704.84    855.90 o 
  -9   5   1    19279.24    19879.00    284.18 o 
  -7   5   1    32287.14    34203.68    492.62 o 
  -5   5   1     2610.50     3164.55     55.96 o 
  -3   5   1    74578.90    73457.08    380.65 o 
  -1   5   1     4222.90     4719.62     46.19 o 
   1   5   1     2473.05     2353.90     38.65 o 
   3   5   1    56874.93    57788.97    277.14 o 
   5   5   1     9891.63    10705.25    138.60 o 
   7   5   1    94546.41    93864.73   1095.83 o 
   9   5   1   117139.40   122297.99   1227.40 o 
  11   5   1     8510.31     8460.06    220.20 o 
  13   5   1    25673.74    24859.05    667.88 o 
  15   5   1    11709.65    11148.76    197.06 o 
  17   5   1      402.20      449.16    171.06 o 
  19   5   1     3663.06     3639.23    266.09 o 
  21   5   1      484.51      495.97    167.07 o 
 -22   6   1     2867.69     2804.36    236.63 o 
 -20   6   1    14073.66    14297.76    349.17 o 
 -18   6   1      156.37      416.92    166.49 o 
 -16   6   1     6894.89     7034.73    321.97 o 
 -14   6   1        6.19       20.68     20.45 o 
 -12   6   1     9872.51     9230.90    190.13 o 
 -10   6   1       55.30       81.90     40.47 o 
  -8   6   1       31.00       20.24     93.47 o 
  -6   6   1    39353.31    40147.55    474.24 o 
  -4   6   1     7299.68     7086.77     71.87 o 
  -2   6   1    65785.74    64226.79    403.12 o 
   0   6   1    40793.76    39348.18    249.89 o 
   2   6   1     2392.21     2299.02     45.47 o 
   4   6   1     9213.30     9249.06    134.69 o 
   6   6   1     9067.81     8667.21    165.22 o 
   8   6   1        6.82       43.90     62.97 o 
  10   6   1       74.70       42.92     75.36 o 
  12   6   1     2471.18     2563.13    173.08 o 
  14   6   1     1412.66     1180.54    118.66 o 
  16   6   1     8902.84     8807.33    276.00 o 
  18   6   1     7856.48     8391.72    282.59 o 
  20   6   1     3413.30     3422.47    245.99 o 
  22   6   1     5243.70     5635.91    234.92 o 
 -21   7   1     2689.28     2695.03    264.30 o 
 -19   7   1     1515.02     1675.76    216.99 o 
 -17   7   1      506.04      492.18    161.63 o 
 -15   7   1    30693.42    31819.74    909.13 o 
 -13   7   1       39.39       46.68    134.78 o 
 -11   7   1    43792.21    43872.55    523.39 o 
  -9   7   1     7353.72     7217.17    242.98 o 
  -7   7   1     9295.26     9156.36    181.52 o 
  -5   7   1     6687.22     6859.17     76.23 o 
  -3   7   1    78982.69    82930.20    684.75 o 
  -1   7   1     3470.17     4229.51     52.81 o 
   1   7   1    10344.88     9216.12     83.30 o 
   3   7   1    18742.49    20609.18    164.96 o 
   5   7   1       40.47       63.22     21.53 o 
   7   7   1    76732.22    79583.27    912.76 o 
   9   7   1    29804.59    29128.76    553.91 o 
  11   7   1      267.02      302.02    112.91 o 
  13   7   1    21886.86    22668.01    478.17 o 
  15   7   1     7067.71     6980.27    275.80 o 
  17   7   1       21.72       13.43    136.54 o 
  19   7   1      303.23      370.63    138.35 o 
  21   7   1     4227.42     3996.60    223.27 o 
 -20   8   1     3315.67     3282.43    259.27 o 
 -18   8   1      110.92      213.17    157.61 o 
 -16   8   1     3295.20     3190.20    196.88 o 
 -14   8   1      540.30      463.51    137.03 o 
 -12   8   1    14569.64    14341.86    250.04 o 
 -10   8   1     1217.13     1303.17    148.54 o 
  -8   8   1     1208.86     1428.25    163.58 o 
  -6   8   1    33722.98    33442.71    459.84 o 
  -4   8   1     2243.01     1786.97     68.45 o 
  -2   8   1    75244.45    74599.63    992.96 o 
   0   8   1    57671.94    57548.79    433.79 o 
   2   8   1     2529.57     2480.74     47.86 o 
   4   8   1     8833.53     8799.56     92.11 o 
   6   8   1     8634.35     8244.72    117.79 o 
   8   8   1     1014.17     1033.79     81.41 o 
  10   8   1      887.25      884.47    122.97 o 
  12   8   1     7154.69     7310.29    220.44 o 
  14   8   1      350.10      326.40    141.41 o 
  16   8   1    11466.47    11649.88    321.84 o 
  18   8   1     7053.66     7063.50    275.54 o 
  20   8   1     1984.58     2070.50    206.45 o 
 -19   9   1     4471.68     4474.37    215.23 o 
 -17   9   1     3248.82     3037.04    200.32 o 
 -15   9   1     8021.46     7689.65    229.10 o 
 -13   9   1       61.39       43.25    116.04 o 
 -11   9   1    33965.60    35444.70    394.10 o 
  -9   9   1     4573.30     5099.47    188.76 o 
  -7   9   1     6242.36     6053.25     99.25 o 
  -5   9   1     4314.41     4504.01     84.08 o 
  -3   9   1    27554.64    26637.33    305.56 o 
  -1   9   1     4549.56     4929.43    100.58 o 
   1   9   1    17412.05    17779.10    200.39 o 
   3   9   1     2985.13     2965.20     58.28 o 
   5   9   1    13072.78    13172.03    132.26 o 
   7   9   1    24906.42    24650.14    259.52 o 
   9   9   1    13947.48    13628.84    214.59 o 
  11   9   1      288.68      190.22    117.83 o 
  13   9   1     7773.35     7490.38    222.94 o 
  15   9   1    10989.94    11022.43    276.01 o 
  17   9   1      473.33      349.00    133.98 o 
  19   9   1     2398.19     2388.89    234.86 o 
 -20  10   1     7009.08     7008.39    371.93 o 
 -18  10   1     1419.77     1164.49    232.67 o 
 -16  10   1     6122.03     6156.55    230.56 o 
 -14  10   1      127.95      225.51    146.45 o 
 -12  10   1    13545.02    14120.83    288.18 o 
 -10  10   1      925.42      778.68    121.28 o 
  -8  10   1      115.89      150.68    109.91 o 
  -6  10   1    28011.11    27292.51    287.41 o 
  -4  10   1     6590.03     6404.47     86.15 o 
  -2  10   1    92449.87    96130.80    680.90 o 
   0  10   1    76670.23    77247.81    586.02 o 
   2  10   1     1423.49     1310.90     50.02 o 
   4  10   1     2563.98     2451.38     62.81 o 
   6  10   1    14742.58    14206.02    143.10 o 
   8  10   1        2.01        6.45     48.38 o 
  10  10   1     1863.23     1749.36    162.40 o 
  12  10   1     2958.28     3177.77    160.18 o 
  14  10   1      373.71      280.93    138.37 o 
  16  10   1    12270.82    12295.50    249.96 o 
  18  10   1     8763.59     9274.38    264.91 o 
 -19  11   1     4886.40     4887.23    238.07 o 
 -17  11   1     3049.72     3167.80    266.11 o 
 -15  11   1     2855.82     2867.38    194.79 o 
 -13  11   1     3999.51     3796.62    186.33 o 
 -11  11   1     3643.53     4015.24    230.89 o 
  -9  11   1       72.84      186.99    111.82 o 
  -7  11   1    11602.79    11657.70    119.97 o 
  -5  11   1     1452.66     1330.40     82.26 o 
  -3  11   1     7356.40     7533.71    103.32 o 
  -1  11   1     1913.87     2005.04     69.21 o 
   1  11   1    21112.80    21705.23    204.13 o 
   3  11   1      711.41      769.22     49.27 o 
   5  11   1    10937.27    10706.37    128.78 o 
   7  11   1     4417.20     4328.29    125.71 o 
   9  11   1     5289.31     5029.16    144.65 o 
  11  11   1       19.25        6.90     92.13 o 
  13  11   1     5858.17     5410.12    177.63 o 
  15  11   1     1450.43     1593.25    180.90 o 
  17  11   1      242.65       76.30    141.21 o 
  19  11   1     1383.70     1456.15    329.29 o 
 -18  12   1      605.90      658.89    212.94 o 
 -16  12   1    11974.28    11449.64    307.45 o 
 -14  12   1     2017.57     1910.56    207.93 o 
 -12  12   1    15092.07    15471.93    497.20 o 
 -10  12   1       47.54      100.94     86.37 o 
  -8  12   1       30.14       28.92     94.57 o 
  -6  12   1    35492.21    34916.73    396.01 o 
  -4  12   1    15244.24    15082.52    170.85 o 
  -2  12   1    77354.24    80212.59    413.13 o 
   0  12   1     7542.80     7534.26    133.92 o 
   2  12   1      676.24      684.89     64.63 o 
   4  12   1    43321.68    43591.08    403.31 o 
   6  12   1    15926.88    15361.36    242.09 o 
   8  12   1     3375.09     3145.17    136.00 o 
  10  12   1      610.48      557.40    112.28 o 
  12  12   1     4559.92     4435.20    194.74 o 
  14  12   1     3165.78     2859.94    210.74 o 
  16  12   1    10346.82    10184.97    412.36 o 
  18  12   1    18595.67    18334.95    416.00 o 
 -17  13   1      564.37      505.51    151.04 o 
 -15  13   1      232.25      306.55    124.11 o 
 -13  13   1      492.77      668.33    248.51 o 
 -11  13   1     8070.38     7400.56    300.93 o 
  -9  13   1       32.16      129.56     87.86 o 
  -7  13   1     3611.86     3444.87    143.18 o 
  -5  13   1      295.51      336.14     67.65 o 
  -3  13   1    10292.87    10377.85    165.27 o 
  -1  13   1     2143.93     2140.57     89.16 o 
   1  13   1     4538.12     4377.06    110.05 o 
   3  13   1      817.82      796.37    132.57 o 
   5  13   1     9166.29     9024.37    245.08 o 
   7  13   1     1932.00     2031.28    181.43 o 
   9  13   1      645.48      472.60    157.26 o 
  11  13   1     2746.58     2913.47    330.65 o 
  13  13   1      409.39      421.59    172.53 o 
  15  13   1     7880.25     7385.32    319.83 o 
  17  13   1     1315.73     1107.09    192.60 o 
 -16  14   1     5736.34     5627.95    241.77 o 
 -14  14   1      387.17      283.87    143.20 o 
 -12  14   1    13108.54    12682.28    299.61 o 
 -10  14   1       11.09      115.11    109.13 o 
  -8  14   1     2072.43     2032.61    201.76 o 
  -6  14   1    15166.20    15155.07    272.11 o 
  -4  14   1       91.75       81.12     49.85 o 
  -2  14   1    45721.36    47263.72    520.04 o 
   0  14   1    43195.57    45838.86    500.83 o 
   2  14   1      174.52      106.98     82.88 o 
   4  14   1     2586.16     2625.22    125.93 o 
   6  14   1     7679.44     7244.41    314.91 o 
   8  14   1     1160.01     1038.76    259.95 o 
  10  14   1     3281.45     3261.24    370.61 o 
  12  14   1      936.90      923.73    219.13 o 
  14  14   1     2164.15     1823.55    226.44 o 
 -13  15   1     1483.01     1338.00    196.20 o 
 -11  15   1      119.14      168.60    124.63 o 
  -9  15   1      819.95      727.93    155.38 o 
  -7  15   1     3882.43     4246.71    206.56 o 
  -5  15   1      100.80       97.82    185.17 o 
  -3  15   1     5468.46     6000.39    210.64 o 
  -1  15   1      215.64      244.68     98.03 o 
   1  15   1     1641.85     1746.93    110.34 o 
   3  15   1      130.34      110.01     93.56 o 
   5  15   1     4545.44     4517.12    218.20 o 
   7  15   1      192.92      154.95     97.23 o 
   9  15   1      135.16      152.12     92.34 o 
  11  15   1     1742.65     1441.63    293.41 o 
  13  15   1       53.35      141.61    133.73 o 
 -12  16   1     7135.09     6815.26    643.12 o 
 -10  16   1      155.91      180.96    167.61 o 
  -8  16   1      546.76      419.03    186.55 o 
  -6  16   1    12653.52    13088.71    365.01 o 
  -4  16   1      714.16      658.12    263.35 o 
  -2  16   1    42863.68    46918.06    743.72 o 
   0  16   1    23940.76    24802.83    403.43 o 
   2  16   1       15.25       -0.34    120.13 o 
   4  16   1     3364.42     3158.07    164.09 o 
   6  16   1    12900.54    13408.60    344.04 o 
   8  16   1       21.12      141.68     84.21 o 
  10  16   1     2036.48     1647.79    196.31 o 
  12  16   1     1427.46     1015.46    255.69 o 
 -11  17   1      196.40      319.90    194.76 o 
  -9  17   1      498.47      392.62    196.12 o 
  -7  17   1     2198.22     1928.70    228.52 o 
  -5  17   1      284.58      339.67    169.65 o 
  -3  17   1      125.61      203.49    119.46 o 
  -1  17   1     2565.01     2699.06    235.09 o 
   1  17   1     2627.26     2728.46    274.20 o 
   3  17   1      931.67      821.74    253.49 o 
   5  17   1     9462.98     9847.52    369.49 o 
   7  17   1     2336.40     2453.91    311.45 o 
   9  17   1      315.85      241.40    121.34 o 
  -8  18   1     1078.93      976.62    390.41 o 
  -6  18   1     7797.24     8300.08    375.74 o 
  -4  18   1       17.07      114.54    111.28 o 
  -2  18   1    19426.52    20262.51    418.05 o 
   0  18   1     9268.20     9251.06    331.71 o 
   2  18   1       72.61      133.52    100.92 o 
   4  18   1     3602.75     3764.93    235.31 o 
   6  18   1     7179.80     7176.26    331.51 o 
   8  18   1       75.00       81.66    116.88 o 
  -3  19   1      431.43      371.08    188.27 o 
  -1  19   1       52.77      -33.85    130.70 o 
   1  19   1     3611.80     3341.30    464.02 o 
   3  19   1     3064.21     3037.94    243.13 o 
 -22   0   2     3423.00     3537.10    360.43 o 
 -20   0   2     7013.13     6939.15    285.92 o 
 -18   0   2    45158.26    48468.66    674.07 o 
 -16   0   2     3923.24     3739.23    235.46 o 
 -14   0   2    14998.76    14628.69    326.83 o 
 -12   0   2    55019.13    59705.10    661.09 o 
 -10   0   2      977.76      637.70     98.92 o 
  -8   0   2    44920.12    42955.34    996.69 o 
  -6   0   2     6817.26     5778.47    115.82 o 
  -4   0   2    53246.09    50529.57    371.76 o 
  -2   0   2   173480.66   176144.91   1385.77 o 
   0   0   2     8362.02     7613.14    112.97 o 
   2   0   2      875.17     1502.55     98.34 o 
   6   0   2   137692.23   141615.80   1666.14 o 
   8   0   2    58414.46    60882.19   1323.61 o 
  10   0   2    49111.54    51569.20    537.42 o 
  12   0   2      333.35      294.96    145.82 o 
  14   0   2     5326.19     5040.87    278.37 o 
  16   0   2    77140.20    83831.27    930.02 o 
  18   0   2      105.53       97.78     90.56 o 
  20   0   2     9444.73     9874.53    440.15 o 
  22   0   2     2095.43     2569.54    458.70 o 
 -23   1   2      970.65      941.79    215.98 o 
 -21   1   2      396.69      453.78    142.05 o 
 -19   1   2        5.83       93.87    112.97 o 
 -17   1   2      212.26      172.47    108.69 o 
 -15   1   2      328.93      405.84    117.96 o 
 -13   1   2      174.51       74.71     88.88 o 
 -11   1   2     9537.01    10217.02    150.73 o 
  -9   1   2       18.22       -5.54     49.60 o 
  -7   1   2     4376.28     4757.05     63.93 o 
  -5   1   2      650.41      655.59     38.81 o 
  -3   1   2     4787.33     5081.68     55.90 o 
  -1   1   2        0.58      292.97     42.42 o 
   1   1   2      385.80      808.00     71.05 o 
   3   1   2     6654.27     6532.31     68.83 o 
   5   1   2     5643.91     5656.87     65.95 o 
   7   1   2     2677.05     2596.27     60.18 o 
   9   1   2       73.38        2.58     66.43 o 
  11   1   2      186.90      138.51     49.26 o 
  13   1   2        0.86       63.72     75.25 o 
  15   1   2      515.97      673.34    131.06 o 
  17   1   2       83.96       63.82    102.59 o 
  19   1   2      230.74      131.67    105.62 o 
  21   1   2       21.66      135.82    115.67 o 
 -22   2   2     1395.59     1382.77    197.28 o 
 -20   2   2     4112.98     4222.09    195.13 o 
 -18   2   2    40932.80    42425.19    568.99 o 
 -16   2   2     3357.19     3332.14    150.71 o 
 -14   2   2    21186.00    21549.79    273.54 o 
 -12   2   2    20364.41    20576.27    280.65 o 
 -10   2   2    29577.77    30590.65    267.00 o 
  -8   2   2    85396.70    89249.77   1004.53 o 
  -6   2   2    29296.24    29566.46    202.05 o 
  -4   2   2    58209.37    57500.85    276.75 o 
  -2   2   2   335452.19   347161.66   8665.93 o 
   0   2   2    23980.72    26467.98    119.12 o 
   2   2   2    25283.16    26063.07    124.14 o 
   4   2   2    14536.80    17420.29    142.12 o 
   6   2   2    71292.25    68634.57    498.86 o 
   8   2   2     3841.18     3323.38     89.43 o 
  10   2   2    11662.48    11359.78    200.54 o 
  12   2   2      172.92      135.04     66.84 o 
  14   2   2      986.22      892.08    132.62 o 
  16   2   2    50482.80    52891.48    576.29 o 
  18   2   2     5502.60     5021.53    163.45 o 
  20   2   2    21024.53    21463.86    476.02 o 
  22   2   2      206.77      218.98    186.16 o 
 -23   3   2     1208.73     1061.93    187.56 o 
 -21   3   2     1785.66     1722.45    205.46 o 
 -19   3   2      635.55      643.23    120.08 o 
 -17   3   2     6890.07     6825.89    197.10 o 
 -15   3   2     3844.87     3846.07    195.05 o 
 -13   3   2     4652.57     4530.60    190.51 o 
 -11   3   2     5429.44     4978.90    128.89 o 
  -9   3   2     1233.33     1208.91    100.38 o 
  -7   3   2      649.48      795.72     57.54 o 
  -5   3   2     1554.58     1432.02     46.01 o 
  -3   3   2    10991.87    10967.67     60.20 o 
  -1   3   2      147.29      108.32     33.19 o 
   1   3   2    12233.50    12388.68     54.24 o 
   3   3   2     4977.61     4906.02     43.86 o 
   5   3   2     2435.41     2145.26     44.79 o 
   7   3   2    14447.84    13509.61    233.16 o 
   9   3   2     1575.58     1491.83     83.03 o 
  11   3   2     2876.63     2662.65    103.72 o 
  13   3   2       77.52      168.79     64.65 o 
  15   3   2      406.47      467.71    132.01 o 
  17   3   2       36.16      105.41     88.47 o 
  19   3   2      559.94      621.03    207.02 o 
  21   3   2      171.50      149.68    139.17 o 
 -22   4   2      840.54      777.52    185.54 o 
 -20   4   2    13687.92    13604.96    346.74 o 
 -18   4   2    16121.68    16041.54    299.09 o 
 -16   4   2     2655.63     2609.44    148.57 o 
 -14   4   2    10761.91    10282.86    275.36 o 
 -12   4   2    10089.25     9421.47    287.04 o 
 -10   4   2    29961.67    31638.21    444.01 o 
  -8   4   2    22711.60    21183.76    338.35 o 
  -6   4   2     7405.83     6930.36     86.92 o 
  -4   4   2    77872.01    79491.51    381.09 o 
  -2   4   2   222541.94   228316.02    567.99 o 
   0   4   2     6887.20     7087.45     48.68 o 
   2   4   2    16855.49    17903.84    118.40 o 
   4   4   2     7683.49     7150.08     69.48 o 
   6   4   2    42336.55    39881.22    336.57 o 
   8   4   2    12690.05    12284.47    163.18 o 
  10   4   2    14590.91    14147.59    161.75 o 
  12   4   2     1915.44     1898.23    103.51 o 
  14   4   2     2718.82     2454.84    127.99 o 
  16   4   2    66425.35    69069.67   1823.14 o 
  18   4   2     3071.39     3126.76    211.59 o 
  20   4   2    21283.25    21501.66    420.78 o 
  22   4   2     1393.55     1529.83    210.57 o 
 -21   5   2     3508.93     3608.64    302.94 o 
 -19   5   2        0.10      144.21    139.75 o 
 -17   5   2     1672.03     1648.99    125.26 o 
 -15   5   2     1751.41     1818.74    113.94 o 
 -13   5   2     5663.50     5346.69    126.67 o 
 -11   5   2     8034.89     7676.54    150.61 o 
  -9   5   2     4221.28     3937.79    103.37 o 
  -7   5   2     2063.07     2196.77     69.15 o 
  -5   5   2    29507.81    31193.05    265.64 o 
  -3   5   2    10240.43     9575.24     75.75 o 
  -1   5   2     6007.87     6636.95     51.49 o 
   1   5   2    31742.83    32625.07    211.00 o 
   3   5   2    10754.36    10476.96     86.45 o 
   5   5   2     7243.42     6819.73     81.54 o 
   7   5   2    31044.85    29828.29    303.60 o 
   9   5   2     9801.48     9763.82    158.18 o 
  11   5   2    10445.85    10153.48    324.73 o 
  13   5   2     1762.13     1687.62    129.02 o 
  15   5   2     2978.71     2630.87    182.23 o 
  17   5   2      469.53      564.03    147.48 o 
  19   5   2     1957.43     1756.48    233.97 o 
  21   5   2      125.96      234.37    159.52 o 
 -22   6   2     2810.18     2691.18    237.69 o 
 -20   6   2     1200.44     1318.91    205.85 o 
 -18   6   2    10582.53    10837.78    352.70 o 
 -16   6   2     2383.23     2334.32    224.26 o 
 -14   6   2    15926.33    16008.62    242.68 o 
 -12   6   2    18137.72    19258.91    248.27 o 
 -10   6   2    21982.53    22097.35    296.83 o 
  -8   6   2    38102.68    38966.02    566.57 o 
  -6   6   2     6850.99     6858.62     94.17 o 
  -4   6   2    41720.05    43222.12    499.35 o 
  -2   6   2   227389.16   245096.31   1842.60 o 
   0   6   2      213.50      252.37     42.70 o 
   2   6   2     7906.38     8063.92     75.57 o 
   4   6   2     8397.42     7962.05    107.00 o 
   6   6   2    28442.82    27829.53    258.22 o 
   8   6   2    23488.81    23126.74    266.75 o 
  10   6   2     2572.53     2359.98     98.42 o 
  12   6   2     3328.92     2998.76    200.90 o 
  14   6   2       12.11       18.40     30.95 o 
  16   6   2    29948.48    30609.87    440.92 o 
  18   6   2      667.48      505.30    155.58 o 
  20   6   2     6993.76     7182.44    275.88 o 
 -21   7   2      571.09      692.98    197.48 o 
 -19   7   2     3453.60     2924.98    225.64 o 
 -17   7   2    14642.33    14991.77    407.10 o 
 -15   7   2     9223.55     9717.86    363.67 o 
 -13   7   2     5295.18     5196.64    133.88 o 
 -11   7   2    28079.05    29207.71    317.93 o 
  -9   7   2     5192.29     5419.35    104.59 o 
  -7   7   2      243.27      222.59     43.50 o 
  -5   7   2      270.68       75.63     42.95 o 
  -3   7   2    32766.44    33145.61    249.49 o 
  -1   7   2     1076.98     1264.04     42.02 o 
   1   7   2     7039.87     6651.27     98.49 o 
   3   7   2     2636.73     2400.26     64.52 o 
   5   7   2    28262.64    28151.09    209.43 o 
   7   7   2    81202.70    81730.18    955.40 o 
   9   7   2      307.07      177.65     60.16 o 
  11   7   2     6072.98     6035.96    181.10 o 
  13   7   2     2645.11     2960.42    191.81 o 
  15   7   2     3171.28     3193.16    189.92 o 
  17   7   2      344.82      273.89    146.95 o 
  19   7   2      566.01      480.35    140.43 o 
  21   7   2       44.97      159.58    130.64 o 
 -20   8   2     6494.84     5983.29    262.89 o 
 -18   8   2    27916.08    29685.83    507.50 o 
 -16   8   2     3826.18     3907.17    243.86 o 
 -14   8   2      119.53      119.89    132.14 o 
 -12   8   2     1275.25     1324.34    185.41 o 
 -10   8   2    17719.28    18687.81    226.11 o 
  -8   8   2     7589.62     6915.18    104.78 o 
  -6   8   2      417.65      368.08     56.40 o 
  -4   8   2     5130.19     4437.17     92.10 o 
  -2   8   2    49739.85    48623.68    270.79 o 
   0   8   2     2793.40     2805.48     74.45 o 
   2   8   2     6525.58     6910.19     95.63 o 
   4   8   2     6889.69     6565.27     89.52 o 
   6   8   2    22690.94    21799.80    157.46 o 
   8   8   2    11741.58    11116.88    161.46 o 
  10   8   2     8093.32     8990.78    303.24 o 
  12   8   2       88.38       51.13    110.66 o 
  14   8   2      263.54      162.41    121.77 o 
  16   8   2    27395.46    27157.04    590.02 o 
  18   8   2      625.87      550.29    152.10 o 
  20   8   2    11546.03    11281.25    473.01 o 
 -19   9   2      453.17      262.44    142.97 o 
 -17   9   2    10950.70    11414.00    280.62 o 
 -15   9   2     6182.11     6191.34    244.82 o 
 -13   9   2     4583.27     4644.21    179.77 o 
 -11   9   2    12248.45    12583.01    280.84 o 
  -9   9   2     5148.71     4952.44     99.92 o 
  -7   9   2      296.82      324.36     74.17 o 
  -5   9   2    20109.20    20746.10    302.92 o 
  -3   9   2    24224.09    24708.74    331.67 o 
  -1   9   2      550.47      647.01     45.05 o 
   1   9   2    21542.93    22808.43    224.77 o 
   3   9   2     1918.66     1784.60     69.32 o 
   5   9   2    24199.16    23472.77    276.04 o 
   7   9   2    71878.15    71637.48    683.39 o 
   9   9   2     3996.76     3926.92    120.10 o 
  11   9   2    13942.69    13665.51    241.19 o 
  13   9   2      512.70      449.34    125.25 o 
  15   9   2     4159.03     4386.67    179.79 o 
  17   9   2     1570.36     1422.69    190.93 o 
  19   9   2     3762.42     3626.92    198.40 o 
 -20  10   2      588.37      787.33    251.08 o 
 -18  10   2    11120.34    11259.00    283.48 o 
 -16  10   2      439.13      646.81    219.46 o 
 -14  10   2     9936.59     9628.79    230.40 o 
 -12  10   2     7151.31     7146.52    205.28 o 
 -10  10   2     9567.54    10044.52    213.13 o 
  -8  10   2     7268.56     6992.47    113.24 o 
  -6  10   2      167.38      208.95     51.08 o 
  -4  10   2     3564.44     3276.17     71.17 o 
  -2  10   2    41509.48    42698.94    560.64 o 
   0  10   2     8702.44     8495.81    278.50 o 
   2  10   2      351.42      371.45     57.11 o 
   4  10   2    15299.34    15667.53    184.14 o 
   6  10   2    25335.43    25290.98    294.79 o 
   8  10   2     8087.06     7926.98    124.64 o 
  10  10   2      435.84      336.48     99.04 o 
  12  10   2     2082.52     2109.91    157.01 o 
  14  10   2      262.56      354.97    129.20 o 
  16  10   2     7432.00     7162.83    219.71 o 
  18  10   2      613.26      312.62    189.76 o 
 -19  11   2      340.35      223.39    148.31 o 
 -17  11   2     8725.49     8907.36    259.80 o 
 -15  11   2     4913.82     5099.00    279.74 o 
 -13  11   2    13938.86    14335.72    303.37 o 
 -11  11   2    31141.04    32209.24    392.35 o 
  -9  11   2     4844.12     4790.14    170.20 o 
  -7  11   2        2.29       41.21     55.85 o 
  -5  11   2    12970.90    12613.21    252.73 o 
  -3  11   2    21303.37    21781.91    236.50 o 
  -1  11   2    11700.11    11643.88    142.99 o 
   1  11   2    15426.81    15764.02    223.29 o 
   3  11   2     9361.58     9052.63    193.01 o 
   5  11   2    13743.25    13603.72    170.55 o 
   7  11   2    74327.45    77235.74    719.30 o 
   9  11   2     9956.05    10198.42    197.54 o 
  11  11   2    12572.45    12114.24    337.16 o 
  13  11   2       12.00      185.23    154.15 o 
  15  11   2     2696.23     2765.53    219.80 o 
  17  11   2     1410.71     1308.01    208.98 o 
 -18  12   2     5084.41     4577.72    230.07 o 
 -16  12   2       50.37      247.91    126.68 o 
 -14  12   2      286.04      408.62    152.59 o 
 -12  12   2      150.22      127.55    117.49 o 
 -10  12   2    11496.62    12034.59    232.78 o 
  -8  12   2      895.02      924.86    158.65 o 
  -6  12   2      135.83      125.17     57.74 o 
  -4  12   2       77.04      139.13     58.68 o 
  -2  12   2     3415.71     3494.60    138.00 o 
   0  12   2     5728.03     5738.41    133.13 o 
   2  12   2      307.74      348.50    103.56 o 
   4  12   2     9268.75     9282.45    159.37 o 
   6  12   2     7484.80     6999.45    221.17 o 
   8  12   2     4624.14     4741.06    179.65 o 
  10  12   2     3292.78     3052.43    234.85 o 
  12  12   2     2706.83     2535.49    176.41 o 
  14  12   2     2478.86     2407.29    213.70 o 
  16  12   2     4547.61     4427.74    268.63 o 
 -17  13   2     9507.60     9394.53    333.18 o 
 -15  13   2     4608.77     4738.48    239.06 o 
 -13  13   2     9595.47     9791.38    250.14 o 
 -11  13   2    27392.58    27948.82    365.87 o 
  -9  13   2    10609.48     9835.43    237.81 o 
  -7  13   2     2453.52     2182.26    117.26 o 
  -5  13   2     6930.23     6978.46    183.85 o 
  -3  13   2    16190.48    16434.89    216.96 o 
  -1  13   2      823.79      888.50    108.43 o 
   1  13   2    26203.76    26531.76    376.73 o 
   3  13   2     7273.23     7053.59    166.32 o 
   5  13   2     8892.83     9216.31    292.41 o 
   7  13   2    39314.94    40511.98    541.80 o 
   9  13   2     1570.31     1583.03    191.00 o 
  11  13   2    15713.79    15699.57    330.44 o 
  13  13   2        9.48        7.04    132.25 o 
  15  13   2     9154.83     8771.50    402.85 o 
 -16  14   2      220.83      270.73    135.81 o 
 -14  14   2       88.97      274.34    181.36 o 
 -12  14   2      410.00      333.14    141.96 o 
 -10  14   2    15379.80    15380.10    302.31 o 
  -8  14   2      196.41      175.07     89.22 o 
  -6  14   2     4155.04     3873.36    133.11 o 
  -4  14   2       59.67      142.45     68.62 o 
  -2  14   2    12674.67    12490.91    218.39 o 
   0  14   2     3220.01     3521.37    123.84 o 
   2  14   2      220.93      171.45     72.19 o 
   4  14   2     2328.23     1980.30    192.08 o 
   6  14   2      629.22      636.47    192.64 o 
   8  14   2     6551.83     6364.06    212.43 o 
  10  14   2     3460.83     3320.90    207.20 o 
  12  14   2     2636.78     2717.60    243.61 o 
  14  14   2      856.12      995.63    197.55 o 
 -13  15   2     4339.46     4799.10    465.52 o 
 -11  15   2    12877.71    14361.95    470.55 o 
  -9  15   2     5171.24     5580.11    268.13 o 
  -7  15   2      165.24      186.45     90.23 o 
  -5  15   2    15546.67    15795.36    387.62 o 
  -3  15   2    19624.01    20096.27    354.40 o 
  -1  15   2     4977.73     4985.39    128.03 o 
   1  15   2     5142.50     5142.38    152.10 o 
   3  15   2       67.30      104.36     50.71 o 
   5  15   2    10788.70    10640.77    347.26 o 
   7  15   2    56833.36    57184.30    674.05 o 
   9  15   2     1227.40     1185.98    204.54 o 
  11  15   2     3739.17     3475.02    224.61 o 
  13  15   2     1302.80     1195.75    174.67 o 
 -12  16   2     1061.18     1040.29    229.52 o 
 -10  16   2     4992.38     5459.73    953.03 o 
  -8  16   2      906.28     1024.77    230.27 o 
  -6  16   2     5494.26     5796.03    300.73 o 
  -4  16   2      731.01      606.37    177.14 o 
  -2  16   2       13.68      238.31     92.12 o 
   0  16   2     3500.39     3405.52    176.97 o 
   2  16   2        3.74       95.20    112.09 o 
   4  16   2      879.60      849.21    164.52 o 
   6  16   2      209.85      225.82    106.11 o 
   8  16   2     3010.97     2680.09    230.64 o 
  10  16   2      289.21      246.18    134.27 o 
  12  16   2     4135.48     4220.82    339.40 o 
  -9  17   2     5354.49     4798.26    285.67 o 
  -7  17   2       75.07      208.46    179.17 o 
  -5  17   2     3896.53     4092.82    444.96 o 
  -3  17   2     9729.31    10116.38    294.02 o 
  -1  17   2     2944.34     2709.71    226.03 o 
   1  17   2     3506.96     3458.98    209.16 o 
   3  17   2       20.55      -52.42    118.79 o 
   5  17   2     5803.35     6211.84    251.85 o 
   7  17   2    32850.97    34121.41    631.11 o 
   9  17   2      144.66      219.27    129.64 o 
  -8  18   2     1697.08     1423.36    482.47 o 
  -6  18   2     1852.29     1540.72    321.77 o 
  -4  18   2     2374.34     2644.59    182.58 o 
  -2  18   2     1012.03     1234.34    281.70 o 
   0  18   2     1356.13     1340.98    217.99 o 
   2  18   2       32.58       93.96     70.65 o 
   4  18   2        0.55      116.16     72.19 o 
   6  18   2       34.38       96.05     77.05 o 
  -1  19   2     5237.03     5452.48    302.91 o 
   1  19   2     2736.46     2620.99    226.29 o 
 -23   1   3    11227.88    11020.67    305.56 o 
 -21   1   3     4425.07     4269.48    229.36 o 
 -19   1   3     1459.18     1514.28    151.37 o 
 -17   1   3    31648.52    32481.36    406.26 o 
 -15   1   3     2927.07     2912.36    161.05 o 
 -13   1   3    63495.22    65495.21    600.62 o 
 -11   1   3     5994.93     5769.50    155.95 o 
  -9   1   3    18574.60    17010.94    172.16 o 
  -7   1   3      941.57      552.18     46.09 o 
  -5   1   3   193147.55   197169.58    978.02 o 
  -3   1   3     1009.54     1294.91     39.31 o 
  -1   1   3    14608.35    15003.25     72.57 o 
   1   1   3    84705.98    87078.06    396.18 o 
   3   1   3      379.04      337.06     34.96 o 
   7   1   3    83217.02    83967.73    913.22 o 
   9   1   3     3555.86     3520.04    101.21 o 
  11   1   3     7427.41     7221.66    158.08 o 
  13   1   3    45238.80    46411.93    528.42 o 
  15   1   3        6.30       43.40    113.17 o 
  17   1   3     1133.52     1156.33    140.48 o 
  19   1   3     6020.73     6095.93    200.92 o 
  21   1   3      974.42     1313.15    187.98 o 
 -22   2   3      201.33      176.93    181.25 o 
 -20   2   3      750.06      636.39    181.39 o 
 -18   2   3     2259.05     2332.72    170.66 o 
 -16   2   3      271.35      160.06    113.45 o 
 -14   2   3      294.72      223.68     86.40 o 
 -12   2   3      235.14      243.35     90.03 o 
 -10   2   3       12.00       24.36     53.39 o 
  -8   2   3      317.10      206.87     71.78 o 
  -6   2   3      258.90      179.55     47.78 o 
  -4   2   3     5876.64     5535.72     52.94 o 
  -2   2   3      193.31      144.79     32.45 o 
   0   2   3       12.73       40.07     28.20 o 
   2   2   3      115.60      101.02     31.06 o 
   4   2   3      355.45      264.71     35.84 o 
   6   2   3       18.21       75.08     38.63 o 
   8   2   3     2642.15     2646.29     90.59 o 
  10   2   3      498.13      448.19     71.20 o 
  12   2   3       34.47       20.24     87.89 o 
  14   2   3     2942.11     2879.34    155.40 o 
  16   2   3      447.11      464.28    102.95 o 
  18   2   3      582.75      564.78    130.98 o 
  20   2   3      289.69      316.79    156.42 o 
  22   2   3      452.61      368.81    142.39 o 
 -23   3   3     4497.73     4938.46    428.62 o 
 -21   3   3     2256.28     2052.06    239.18 o 
 -19   3   3     3546.66     3492.78    170.27 o 
 -17   3   3    15560.92    16325.34    341.24 o 
 -15   3   3       80.00      122.52    113.94 o 
 -13   3   3    55079.23    56785.87    519.64 o 
 -11   3   3     8019.71     7663.45    138.51 o 
  -9   3   3    57784.02    60614.79    718.93 o 
  -7   3   3    18692.79    18611.58    207.51 o 
  -5   3   3   143626.55   148088.17   1046.75 o 
  -3   3   3     2987.01     3255.05     44.71 o 
  -1   3   3     5684.72     5863.09     43.10 o 
   1   3   3    32656.84    32732.70    119.00 o 
   3   3   3        4.36       50.28     26.40 o 
   5   3   3   125280.09   123247.86    795.25 o 
   7   3   3     1990.48     1608.10     85.66 o 
   9   3   3      738.42      742.12     74.86 o 
  11   3   3     7520.63     7482.54    183.24 o 
  13   3   3    41293.80    41883.77    450.00 o 
  15   3   3       16.84       -1.25    103.57 o 
  17   3   3     1203.85     1088.64    150.37 o 
  19   3   3     1295.88     1405.78    217.20 o 
  21   3   3     6510.32     6728.10    243.30 o 
 -22   4   3      396.99      489.18    167.95 o 
 -20   4   3     1192.50     1336.58    215.40 o 
 -18   4   3       85.51       41.56     91.11 o 
 -16   4   3     1123.04     1011.69    120.52 o 
 -14   4   3    16307.99    16903.87    246.55 o 
 -12   4   3     1122.68      998.75     98.40 o 
 -10   4   3      633.99      568.33     82.64 o 
  -8   4   3    14858.88    15107.16    258.27 o 
  -6   4   3     2519.35     2389.76     71.17 o 
  -4   4   3    31472.22    32306.95    198.17 o 
  -2   4   3    11573.62    12376.92     71.93 o 
   0   4   3     2112.04     2125.53     38.51 o 
   2   4   3     1640.76     1578.13     38.90 o 
   4   4   3    15703.11    15679.87    136.34 o 
   6   4   3      392.09      394.62     46.53 o 
   8   4   3     3412.24     3235.75     79.89 o 
  10   4   3     6035.95     5764.77    139.66 o 
  12   4   3       19.07       91.25     80.73 o 
  14   4   3    11389.11    11216.51    211.88 o 
  16   4   3     3979.11     4125.25    179.13 o 
  18   4   3      900.44      927.38    174.97 o 
  20   4   3     1543.92     1754.92    206.12 o 
 -21   5   3     7968.03     7103.07    334.08 o 
 -19   5   3      374.69      326.36    193.33 o 
 -17   5   3     6943.27     7082.17    197.26 o 
 -15   5   3     2965.88     3133.03    158.72 o 
 -13   5   3    46357.19    48313.22    527.25 o 
 -11   5   3     3046.10     2896.87    109.33 o 
  -9   5   3    36301.61    37638.74    297.33 o 
  -7   5   3     5844.32     5971.04    222.64 o 
  -5   5   3   114304.86   116133.16   1494.08 o 
  -3   5   3    12955.27    15009.41    105.53 o 
  -1   5   3     5936.29     6795.50     90.89 o 
   1   5   3    29776.81    31344.73    174.00 o 
   3   5   3      555.41      666.60     51.03 o 
   5   5   3   106159.97   105859.59    920.78 o 
   7   5   3     8547.15     7890.61    105.68 o 
   9   5   3     2897.96     3015.28     80.08 o 
  11   5   3     5103.32     5064.74    161.61 o 
  13   5   3    62345.46    63032.18   1615.96 o 
  15   5   3      533.82      546.47    121.50 o 
  17   5   3       69.26      206.07    135.41 o 
  19   5   3     1762.68     1849.68    229.25 o 
  21   5   3     3791.25     4131.15    215.07 o 
 -22   6   3     1117.76      959.60    205.19 o 
 -20   6   3      795.05      671.11    248.64 o 
 -18   6   3    14675.01    15137.34    319.31 o 
 -16   6   3    12196.46    12118.64    212.70 o 
 -14   6   3    11321.75    11608.65    209.90 o 
 -12   6   3      535.27      433.55     99.09 o 
 -10   6   3     3601.20     3309.90     96.79 o 
  -8   6   3    18484.58    18787.03    176.98 o 
  -6   6   3     8481.40     9230.52    121.79 o 
  -4   6   3    44470.53    44830.43    257.46 o 
  -2   6   3        8.70       55.38     25.67 o 
   0   6   3     1431.56     1527.41     45.19 o 
   2   6   3       57.79       28.42     50.31 o 
   4   6   3    33945.55    32564.56    427.26 o 
   6   6   3     1682.12     1638.78     59.89 o 
   8   6   3     2824.16     2691.10     73.06 o 
  10   6   3     5437.64     5096.94    129.73 o 
  12   6   3      411.35      365.10     69.38 o 
  14   6   3    16383.45    15483.75    749.45 o 
  16   6   3     5393.39     5380.77    193.63 o 
  18   6   3     3714.29     3648.82    208.23 o 
  20   6   3     1938.29     2232.35    218.52 o 
 -21   7   3     4590.49     4238.79    220.55 o 
 -19   7   3      418.90      375.92    177.26 o 
 -17   7   3    12187.61    12254.20    481.19 o 
 -15   7   3       54.53      143.32     90.52 o 
 -13   7   3    13595.11    13902.05    246.40 o 
 -11   7   3     9052.62     8279.09    224.13 o 
  -9   7   3    12120.48    11915.15    149.34 o 
  -7   7   3      821.05      770.55     59.35 o 
  -5   7   3    67382.45    66635.48    516.46 o 
  -3   7   3     2829.12     2860.89     72.88 o 
  -1   7   3      762.04      826.29     37.38 o 
   1   7   3     4074.99     3526.21    103.69 o 
   3   7   3     9411.71     9976.94    138.46 o 
   5   7   3    82671.50    82290.84   1195.04 o 
   7   7   3     6922.51     6131.79    117.51 o 
   9   7   3      913.59     1023.76     55.20 o 
  11   7   3     1454.47     1229.28     98.49 o 
  13   7   3    20707.46    20391.94    335.52 o 
  15   7   3      202.80      243.51    148.13 o 
  17   7   3      449.74      385.53    135.01 o 
  19   7   3     1690.63     1808.61    177.98 o 
 -20   8   3     5580.69     5424.90    294.60 o 
 -18   8   3    14416.46    14397.21    368.97 o 
 -16   8   3      662.04      609.68    166.08 o 
 -14   8   3    11532.41    11737.31    254.68 o 
 -12   8   3     1087.69     1278.24    154.73 o 
 -10   8   3     8176.52     7416.53    231.78 o 
  -8   8   3    18727.35    18417.86    210.48 o 
  -6   8   3     1926.14     1622.77     74.62 o 
  -4   8   3    41851.76    41312.42    296.28 o 
  -2   8   3     2139.97     1950.76     55.68 o 
   0   8   3       51.93       54.40     44.85 o 
   2   8   3      228.45      190.34     52.68 o 
   4   8   3    53320.91    53303.60    640.23 o 
   6   8   3     2083.18     2036.56     66.33 o 
   8   8   3     3109.03     3043.75    104.28 o 
  10   8   3    10523.10    10775.99    212.41 o 
  12   8   3     1843.94     1816.35    137.18 o 
  14   8   3    23429.38    23832.22    371.45 o 
  16   8   3     4019.81     4270.00    202.72 o 
  18   8   3     2867.72     2701.19    205.09 o 
  20   8   3     3209.05     3217.76    231.86 o 
 -19   9   3      312.65      331.76    156.35 o 
 -17   9   3     5743.74     5423.67    297.58 o 
 -15   9   3      680.34      685.43    207.00 o 
 -13   9   3    29897.63    30329.70    372.14 o 
 -11   9   3     1974.99     1848.98    117.73 o 
  -9   9   3    12122.68    12320.77    124.60 o 
  -7   9   3     1643.78     1748.33     92.12 o 
  -5   9   3    39107.66    41503.72    508.96 o 
  -3   9   3     3793.06     3899.89     75.89 o 
  -1   9   3       54.96      102.86     55.87 o 
   1   9   3     5870.77     6206.75    158.72 o 
   3   9   3      238.04      188.94     45.34 o 
   5   9   3    55541.39    56119.89    922.07 o 
   7   9   3     5038.61     4547.32    110.45 o 
   9   9   3      783.04      779.73     90.15 o 
  11   9   3     2709.23     2637.22    159.37 o 
  13   9   3    14825.46    14964.35    263.28 o 
  15   9   3      770.71      615.86    140.09 o 
  17   9   3      139.81      191.88    148.71 o 
  19   9   3       40.05      159.83    187.52 o 
 -18  10   3     7935.00     7234.65    268.61 o 
 -16  10   3     2260.85     2005.27    233.41 o 
 -14  10   3    27816.98    27428.43    578.36 o 
 -12  10   3        8.80       68.18     80.45 o 
 -10  10   3     4527.53     3932.55    169.46 o 
  -8  10   3    26162.76    26365.00    225.25 o 
  -6  10   3     2233.85     2195.34     75.69 o 
  -4  10   3    61514.68    63303.07    542.07 o 
  -2  10   3     4806.11     4881.58     77.23 o 
   0  10   3     2170.36     2236.57    120.61 o 
   2  10   3     2014.32     1995.54     91.17 o 
   4  10   3    70596.34    70250.52    882.27 o 
   6  10   3      725.90      663.76     94.22 o 
   8  10   3      176.82      131.18     61.70 o 
  10  10   3     7862.36     7717.26    167.52 o 
  12  10   3      226.45      178.50     90.96 o 
  14  10   3    26608.21    27116.19    469.54 o 
  16  10   3     8077.02     8616.76    301.59 o 
  18  10   3     1988.35     2246.38    233.68 o 
 -19  11   3      235.27      178.09    131.29 o 
 -17  11   3     1680.62     1630.99    184.46 o 
 -15  11   3      253.72      353.80    145.17 o 
 -13  11   3    14250.86    14258.90    303.75 o 
 -11  11   3     1410.60     1384.12    171.40 o 
  -9  11   3      393.55      480.70     84.07 o 
  -7  11   3     2582.15     2152.10    123.95 o 
  -5  11   3    11477.96    11352.24    206.88 o 
  -3  11   3    11116.68    11513.53    193.65 o 
  -1  11   3      694.33      631.67    109.97 o 
   1  11   3     4342.11     4250.75    135.03 o 
   3  11   3     3875.69     3693.13    125.80 o 
   5  11   3    29517.39    29656.88    295.99 o 
   7  11   3     7704.24     7937.08    186.32 o 
   9  11   3      123.11      158.09    101.56 o 
  11  11   3     2426.42     2715.16    206.64 o 
  13  11   3     9341.96     9144.68    270.96 o 
  15  11   3       28.03      116.89    155.88 o 
  17  11   3       13.57      113.33    170.42 o 
 -18  12   3     7495.99     7461.48    239.92 o 
 -16  12   3     1632.04     1407.43    257.77 o 
 -14  12   3    19848.56    19934.31    327.33 o 
 -12  12   3     1631.63     1470.65    146.39 o 
 -10  12   3      142.87      192.92    115.03 o 
  -8  12   3    15463.00    16068.23    283.33 o 
  -6  12   3     3578.15     3513.63    108.90 o 
  -4  12   3    45075.49    47147.04    509.35 o 
  -2  12   3      373.34      448.89     98.05 o 
   0  12   3     8657.68     8225.54    160.41 o 
   2  12   3      604.67      663.08    120.75 o 
   4  12   3    12177.97    12122.29    209.41 o 
   6  12   3      251.43      298.66     88.53 o 
   8  12   3    17794.66    18185.82    435.37 o 
  10  12   3     4962.35     5137.26    201.11 o 
  12  12   3     2035.29     1697.26    188.10 o 
  14  12   3    20982.23    21513.33    438.59 o 
  16  12   3     5421.32     5376.06    287.44 o 
 -17  13   3      720.70      488.11    132.48 o 
 -15  13   3     2388.08     2389.58    180.92 o 
 -13  13   3     2596.33     2600.23    200.46 o 
 -11  13   3      281.19      232.62     86.54 o 
  -9  13   3     2600.76     2677.46    176.95 o 
  -7  13   3      589.82      425.37    106.47 o 
  -5  13   3     4983.62     5030.54    131.90 o 
  -3  13   3     6897.54     6634.97    140.73 o 
  -1  13   3     3558.54     3439.19    122.11 o 
   1  13   3     1219.17     1198.51     97.27 o 
   3  13   3     3580.51     3534.68    147.14 o 
   5  13   3     4433.05     4559.77    177.42 o 
   7  13   3      815.72      698.71    137.28 o 
   9  13   3      249.18      303.85    111.87 o 
  11  13   3      642.78      680.69    161.76 o 
  13  13   3     3660.86     3383.65    238.92 o 
  15  13   3      920.07      805.90    185.87 o 
 -14  14   3    12121.82    12438.52    475.48 o 
 -12  14   3      191.00      174.62    104.63 o 
 -10  14   3     2504.92     2334.28    285.15 o 
  -8  14   3    12266.15    12698.51    241.92 o 
  -6  14   3     1588.70     1650.23    179.14 o 
  -4  14   3    56440.96    58632.25    579.44 o 
  -2  14   3     3512.98     3455.89    144.52 o 
   0  14   3       82.59       72.95     63.92 o 
   2  14   3       15.08      120.35     73.47 o 
   4  14   3    47784.16    49691.16    652.45 o 
   6  14   3       34.84      125.77     59.71 o 
   8  14   3       68.50       99.43     73.25 o 
  10  14   3     7620.22     7592.17    255.34 o 
  12  14   3      508.60      802.34    423.88 o 
  14  14   3    22000.11    22886.40    786.01 o 
 -13  15   3     2223.89     2226.91    247.01 o 
 -11  15   3     1385.27     1057.80    278.02 o 
  -9  15   3      504.30      471.30    299.70 o 
  -7  15   3     1272.88     1291.80    161.90 o 
  -5  15   3      170.28       98.46    101.58 o 
  -3  15   3     7393.83     7971.93    240.62 o 
  -1  15   3     5926.50     6170.13    171.20 o 
   1  15   3     3777.17     4019.97    133.16 o 
   3  15   3     9316.95     9782.91    336.72 o 
   5  15   3       12.23       40.20    106.89 o 
   7  15   3     1989.19     1917.45    349.57 o 
   9  15   3     1537.70     1288.68    292.74 o 
  11  15   3       28.24       47.45    152.49 o 
  13  15   3     3434.79     3038.74    349.41 o 
 -12  16   3      900.67      582.93    187.69 o 
 -10  16   3      469.61      403.24    183.37 o 
  -8  16   3    11328.22    11698.26    333.82 o 
  -6  16   3      458.49      298.77    149.43 o 
  -4  16   3    27724.44    28433.42    493.54 o 
  -2  16   3      824.33      796.07    111.94 o 
   0  16   3     1575.13     1838.55    124.59 o 
   2  16   3      613.63      747.55    138.72 o 
   4  16   3    32202.78    32257.09    462.48 o 
   6  16   3       29.13       92.49     79.68 o 
   8  16   3       96.76      203.99    102.08 o 
  10  16   3     1466.29     1343.60    384.40 o 
  -9  17   3       10.77        0.55    124.61 o 
  -7  17   3     1036.82     1105.60    187.96 o 
  -5  17   3        5.34      149.35    135.78 o 
  -3  17   3     6979.03     7450.42    248.80 o 
  -1  17   3     6863.18     7341.92    242.34 o 
   1  17   3     1477.09     1578.52    179.89 o 
   3  17   3     3439.61     3803.20    226.24 o 
   5  17   3      508.66      586.08    254.60 o 
   7  17   3     1016.91      917.10    280.02 o 
   9  17   3       67.19      192.75    125.77 o 
  -6  18   3       30.20       -6.24    123.02 o 
  -4  18   3    20861.58    21221.62    687.61 o 
  -2  18   3      113.27      107.73    121.94 o 
   0  18   3      685.46      226.20    195.22 o 
   2  18   3      115.99      132.68    146.52 o 
   4  18   3    15616.60    15322.26    734.74 o 
   6  18   3       30.50      279.34    180.42 o 
 -22   0   4      102.34       92.89    139.90 o 
 -20   0   4    35954.64    37780.31    718.76 o 
 -18   0   4     2490.78     2684.50    300.98 o 
 -16   0   4    28350.83    28198.23    534.81 o 
 -14   0   4      393.07      351.86    192.70 o 
 -12   0   4    16208.07    17407.79    352.90 o 
 -10   0   4    52158.56    55108.80    708.23 o 
  -8   0   4     3624.81     5138.80    221.46 o 
  -6   0   4    15025.48    12239.92    178.56 o 
  -4   0   4    71850.45    74056.17    829.91 o 
  -2   0   4    36097.88    35673.37    182.09 o 
   0   0   4      119.03      197.19     43.05 o 
   2   0   4    78531.32    76550.19    726.74 o 
   4   0   4    93783.66    94700.31    849.18 o 
   6   0   4    17968.33    19017.16    229.11 o 
   8   0   4    13422.71    16884.21    259.26 o 
  10   0   4     6279.63     7064.05    226.39 o 
  12   0   4    46248.21    49808.37    813.79 o 
  14   0   4    28169.49    29917.39    667.91 o 
  16   0   4       68.77       72.89    152.84 o 
  18   0   4    10863.66    11866.29    346.08 o 
  20   0   4     5150.86     4897.44    293.67 o 
 -23   1   4       15.00      106.67    106.42 o 
 -21   1   4      187.81      133.52    130.31 o 
 -19   1   4     3497.02     3342.49    173.41 o 
 -17   1   4     1254.68     1224.70    158.43 o 
 -15   1   4       49.61       81.03     95.49 o 
 -13   1   4       60.33      165.42    116.05 o 
 -11   1   4      191.75      264.65     91.80 o 
  -9   1   4      280.88      231.93    102.00 o 
  -7   1   4    17381.54    19491.51    172.45 o 
  -5   1   4      902.53      905.38     52.36 o 
  -3   1   4     5582.27     6210.74     66.65 o 
  -1   1   4      669.13      629.78     36.82 o 
   1   1   4      379.81      431.25     32.36 o 
   3   1   4      669.74      720.21     44.88 o 
   5   1   4     3723.62     3633.92     62.68 o 
   7   1   4     4394.98     4428.46     87.22 o 
   9   1   4     1805.93     2008.23    106.15 o 
  11   1   4       97.61      115.47    114.93 o 
  13   1   4      132.93      275.40    122.10 o 
  15   1   4       43.04      -22.56    106.62 o 
  17   1   4      212.00      184.15    100.90 o 
  19   1   4       15.31       44.68     97.52 o 
  21   1   4      115.60       97.20    125.49 o 
 -22   2   4      213.94      153.73    122.11 o 
 -20   2   4    36001.38    36940.36    442.61 o 
 -18   2   4     1179.17     1187.66    138.13 o 
 -16   2   4    21280.38    21173.89    528.10 o 
 -14   2   4      795.99      954.27    189.16 o 
 -12   2   4    11788.05    12272.19    239.75 o 
 -10   2   4    40688.48    40936.20    406.14 o 
  -8   2   4      666.92      609.74     94.32 o 
  -6   2   4    66370.20    67368.64    733.59 o 
  -4   2   4    29123.52    28143.18    266.23 o 
  -2   2   4    71556.36    74374.83    423.84 o 
   0   2   4       26.32       56.65     26.99 o 
   2   2   4   141354.03   142394.70    424.44 o 
   4   2   4    33399.06    31689.40    282.83 o 
   6   2   4      190.13      108.53     44.24 o 
   8   2   4   113655.83   120314.50   1319.86 o 
  10   2   4     1589.65     1449.43    110.93 o 
  12   2   4    10274.30     9784.94    191.48 o 
  14   2   4    52783.10    56466.55    603.41 o 
  16   2   4      142.69      209.01    108.43 o 
  18   2   4    14878.62    14811.17    265.95 o 
  20   2   4     1631.11     1529.81    169.76 o 
 -21   3   4      411.41      298.02    196.82 o 
 -19   3   4      211.34      231.88    131.25 o 
 -17   3   4      132.46      141.33    130.01 o 
 -15   3   4      512.62      536.96    134.98 o 
 -13   3   4     1251.90     1246.75    193.45 o 
 -11   3   4     9884.93     9910.09    225.83 o 
  -9   3   4     4162.92     4389.90    140.04 o 
  -7   3   4     9640.28     8985.64    158.07 o 
  -5   3   4     5943.15     5900.71     87.35 o 
  -3   3   4     3318.80     3594.16     68.87 o 
  -1   3   4    11044.72    11030.70     81.08 o 
   1   3   4       68.79       90.43     44.36 o 
   3   3   4     6203.58     6049.18     89.38 o 
   5   3   4     5021.16     4501.92    100.90 o 
   7   3   4      113.98      126.11     45.20 o 
   9   3   4     1347.00     1254.16     83.95 o 
  11   3   4     2095.80     2049.00    131.67 o 
  13   3   4     2069.14     2188.68    158.29 o 
  15   3   4       91.29      117.46     63.64 o 
  17   3   4     1956.95     2123.60    151.76 o 
  19   3   4       31.81       87.94    168.32 o 
  21   3   4      248.31      298.55    147.09 o 
 -22   4   4      902.11      997.61    228.53 o 
 -20   4   4    33245.59    33819.29   1106.81 o 
 -18   4   4      286.76      401.51    167.95 o 
 -16   4   4    38127.32    39105.52    493.33 o 
 -14   4   4     7265.85     7235.23    225.78 o 
 -12   4   4    12650.00    12647.38    249.32 o 
 -10   4   4    40354.28    40443.70    346.04 o 
  -8   4   4     1689.54     1729.55     99.89 o 
  -6   4   4    60167.07    63323.73    666.14 o 
  -4   4   4    68034.96    72063.95    376.00 o 
  -2   4   4    40551.83    41738.81    288.68 o 
   0   4   4     4315.92     4392.07     72.03 o 
   2   4   4   102156.63   101615.78   1053.72 o 
   4   4   4    34921.09    34732.87    222.91 o 
   6   4   4     1404.44     1321.39     58.59 o 
   8   4   4    38881.66    39318.30    320.96 o 
  10   4   4      288.21      219.12     64.34 o 
  12   4   4    14695.28    14800.29    211.32 o 
  14   4   4    33910.82    36040.95    467.69 o 
  16   4   4      359.50      416.47    119.11 o 
  18   4   4     7983.40     8075.07    289.45 o 
  20   4   4     5920.73     5679.24    279.55 o 
 -21   5   4       37.49      212.04    167.89 o 
 -19   5   4     3749.61     3658.98    222.47 o 
 -17   5   4      119.49       63.99     76.92 o 
 -15   5   4      718.02      527.33    131.82 o 
 -13   5   4     3264.83     3354.95    200.75 o 
 -11   5   4     8289.32     8287.29    186.50 o 
  -9   5   4     3543.86     3454.22    137.62 o 
  -7   5   4    14131.59    14054.76    261.18 o 
  -5   5   4     7657.70     7585.45     91.08 o 
  -3   5   4      672.82      849.88     73.30 o 
  -1   5   4     3109.70     2648.51     56.73 o 
   1   5   4     3671.27     3801.29     47.51 o 
   3   5   4    23650.81    24318.63    315.39 o 
   5   5   4     7788.34     7258.59     82.90 o 
   7   5   4      847.31      845.34     55.64 o 
   9   5   4     2029.23     1934.24     73.02 o 
  11   5   4     4622.80     4653.66    161.93 o 
  13   5   4     9749.25     9716.61    241.21 o 
  15   5   4      842.15      784.12    106.62 o 
  17   5   4      973.70     1077.49    163.81 o 
  19   5   4        6.72       -3.15    118.75 o 
  21   5   4     1457.22     1377.00    171.78 o 
 -20   6   4    31592.31    31794.58    435.71 o 
 -18   6   4     1725.33     1724.73    216.33 o 
 -16   6   4     6798.71     6917.98    274.20 o 
 -14   6   4     5956.48     5141.00    325.67 o 
 -12   6   4       44.90      130.13     60.81 o 
 -10   6   4    14007.43    13350.08    205.54 o 
  -8   6   4     1490.59     1577.74     99.88 o 
  -6   6   4    37560.58    37763.16    487.19 o 
  -4   6   4    17996.73    17448.77    139.64 o 
  -2   6   4    34021.02    35314.80    236.43 o 
   0   6   4      711.14      728.62     38.22 o 
   2   6   4   120771.31   124311.10    932.63 o 
   4   6   4    35547.98    34873.66    202.98 o 
   6   6   4     3947.91     3871.38     80.17 o 
   8   6   4    23349.29    22889.80    371.90 o 
  10   6   4      571.31      556.31     75.22 o 
  12   6   4    14683.04    13982.85    341.42 o 
  14   6   4    33395.15    34244.59    435.26 o 
  16   6   4      587.64      627.32    160.80 o 
  18   6   4    11361.70    11673.29    293.86 o 
  20   6   4     1237.68     1122.47    151.57 o 
 -21   7   4      273.77      268.03    142.13 o 
 -19   7   4     4263.87     4317.92    267.63 o 
 -17   7   4     1239.24     1332.17    191.00 o 
 -15   7   4     9168.64     8818.15    287.90 o 
 -13   7   4       86.95       69.78    104.03 o 
 -11   7   4    28776.84    28488.27    635.73 o 
  -9   7   4     4202.58     4227.15    106.70 o 
  -7   7   4    42224.31    43453.50    486.35 o 
  -5   7   4    15341.27    14704.60    136.33 o 
  -3   7   4      255.01      292.15     57.72 o 
  -1   7   4    55007.83    58554.73    314.54 o 
   1   7   4      932.22      866.57     56.98 o 
   3   7   4    10524.65     9831.93    123.39 o 
   5   7   4    36975.84    37451.39    266.94 o 
   7   7   4       28.64       90.35     36.62 o 
   9   7   4      152.96      180.32     48.63 o 
  11   7   4    14295.18    13802.44    245.11 o 
  13   7   4     2528.05     2442.07    150.52 o 
  15   7   4        7.15       98.75    147.09 o 
  17   7   4    11602.93    11357.03    283.51 o 
  19   7   4        5.33      134.93    130.94 o 
 -20   8   4    12399.77    11687.53    394.44 o 
 -18   8   4        5.74      110.59    156.79 o 
 -16   8   4    15872.00    15778.53    323.87 o 
 -14   8   4     2634.56     2685.44    245.76 o 
 -12   8   4    21475.88    21651.98    380.25 o 
 -10   8   4    37145.16    38067.11    344.49 o 
  -8   8   4      397.42      378.89     58.77 o 
  -6   8   4    16752.73    17913.48    189.62 o 
  -4   8   4    26281.34    27316.04    237.13 o 
  -2   8   4    18203.74    18358.33    174.30 o 
   0   8   4     2128.76     2331.66     68.14 o 
   2   8   4    20497.22    18878.05    286.93 o 
   4   8   4    15220.23    14158.22    191.17 o 
   6   8   4     2005.99     1781.97     65.86 o 
   8   8   4     9936.43     9527.32    275.27 o 
  10   8   4     3304.85     3082.28    153.73 o 
  12   8   4     4527.08     4220.38    178.39 o 
  14   8   4    11801.40    12152.79    269.64 o 
  16   8   4      813.03      802.10    144.88 o 
  18   8   4     3256.09     3413.54    189.94 o 
 -19   9   4     6990.58     7030.78    337.95 o 
 -17   9   4      741.41      916.61    160.54 o 
 -15   9   4     2835.22     3116.42    202.36 o 
 -13   9   4      439.17      367.79    164.27 o 
 -11   9   4    23408.27    23361.77    325.07 o 
  -9   9   4     1181.29     1202.49    115.23 o 
  -7   9   4    19412.84    19953.83    237.43 o 
  -5   9   4    17598.81    17021.57    357.51 o 
  -3   9   4       41.87       38.29     30.21 o 
  -1   9   4    17994.02    16947.62    190.33 o 
   1   9   4     1579.95     1425.49     73.63 o 
   3   9   4    18543.48    17708.87    264.71 o 
   5   9   4    27234.50    25627.27    505.49 o 
   7   9   4      251.20      289.66     41.91 o 
   9   9   4     1228.39     1117.89    112.39 o 
  11   9   4    13166.50    13192.49    276.70 o 
  13   9   4     8854.69     9070.93    257.63 o 
  15   9   4      457.24      354.24    136.32 o 
  17   9   4     4019.37     4028.63    274.25 o 
  19   9   4        4.28      134.44    199.68 o 
 -18  10   4      214.12      358.22    153.48 o 
 -16  10   4     2143.67     2226.74    195.19 o 
 -14  10   4      600.54      518.94    171.05 o 
 -12  10   4    12512.88    12741.47    258.74 o 
 -10  10   4      332.20      327.85     71.06 o 
  -8  10   4     5386.70     5495.30    148.76 o 
  -6  10   4     6143.42     6170.95    172.80 o 
  -4  10   4     6907.74     7068.19     94.39 o 
  -2  10   4     8963.65     8890.86    166.07 o 
   0  10   4      480.52      509.00     67.29 o 
   2  10   4    20839.20    21012.52    286.45 o 
   4  10   4     1081.25      915.93     79.62 o 
   6  10   4    14353.23    14000.95    342.52 o 
   8  10   4      376.19      345.59     76.71 o 
  10  10   4     9106.29     8946.04    298.96 o 
  12  10   4     1360.92     1224.88    227.88 o 
  14  10   4    10401.88    10950.67    403.80 o 
  16  10   4      149.06      426.57    212.01 o 
  18  10   4     3136.65     3418.72    555.29 o 
 -17  11   4       19.77       86.35    154.71 o 
 -15  11   4     1391.20     1454.34    187.84 o 
 -13  11   4     1595.31     1302.20    191.96 o 
 -11  11   4    23277.54    24594.81    383.51 o 
  -9  11   4    10809.61    10365.37    209.77 o 
  -7  11   4    47698.67    47890.75    690.41 o 
  -5  11   4    18486.66    19012.89    229.74 o 
  -3  11   4       57.89       66.40     42.68 o 
  -1  11   4    22224.53    22720.20    242.38 o 
   1  11   4     1849.61     1879.88    148.28 o 
   3  11   4    41908.11    43054.07    385.70 o 
   5  11   4    30851.24    30955.40    424.68 o 
   7  11   4     2320.63     2235.89    152.90 o 
   9  11   4     2282.17     2163.63    189.16 o 
  11  11   4    14259.85    14331.42    333.21 o 
  13  11   4    14113.03    14555.48    345.95 o 
  15  11   4      129.32      250.34    170.10 o 
  17  11   4     6451.90     6259.88    293.09 o 
 -16  12   4      980.75      866.22    193.93 o 
 -14  12   4     1088.79     1189.10    177.85 o 
 -12  12   4     6595.64     6666.61    203.76 o 
 -10  12   4     2395.08     2211.62    167.97 o 
  -8  12   4     1818.69     1896.75     95.83 o 
  -6  12   4     2892.05     3211.76    105.28 o 
  -4  12   4     3326.77     3372.76     90.92 o 
  -2  12   4     8336.86     8247.04    166.11 o 
   0  12   4     1860.29     1823.55    102.53 o 
   2  12   4     1075.15     1044.37    181.72 o 
   4  12   4      441.96      365.66    120.67 o 
   6  12   4     6364.92     5910.55    265.43 o 
   8  12   4      487.67      654.05    184.98 o 
  10  12   4     6391.04     6391.04    215.00 o 
  12  12   4       42.40      257.28    116.17 o 
  14  12   4      313.47      431.34    179.92 o 
  16  12   4      211.22      204.48    192.61 o 
 -15  13   4     1626.28     1671.92    190.18 o 
 -13  13   4      700.86      660.48    194.37 o 
 -11  13   4    22609.81    23273.45    453.33 o 
  -9  13   4     5422.57     5507.40    192.75 o 
  -7  13   4    38375.57    38562.70    553.28 o 
  -5  13   4     7621.55     7917.19    184.02 o 
  -3  13   4     2544.65     2272.14    165.51 o 
  -1  13   4    23826.74    24366.85    342.03 o 
   1  13   4      519.72      556.94     82.44 o 
   3  13   4    10559.59    10693.98    193.42 o 
   5  13   4    14541.01    14630.90    276.25 o 
   7  13   4     2959.68     2914.97    171.37 o 
   9  13   4     2459.16     2076.29    238.83 o 
  11  13   4     4914.72     4751.45    634.16 o 
  13  13   4     7023.50     7161.42    373.02 o 
  15  13   4      844.36      767.14    249.65 o 
 -14  14   4     2216.11     2583.56    275.87 o 
 -12  14   4     4793.30     5234.63    226.48 o 
 -10  14   4       86.20      100.90    161.26 o 
  -8  14   4     1666.03     1727.19    238.23 o 
  -6  14   4     3602.90     3154.97    149.85 o 
  -4  14   4     2597.90     2664.34    166.33 o 
  -2  14   4     1392.92     1478.27    124.14 o 
   0  14   4      555.03      632.85    103.48 o 
   2  14   4     7652.40     7179.85    190.84 o 
   4  14   4       14.18       42.90    109.35 o 
   6  14   4     5816.96     5779.31    216.80 o 
   8  14   4     2786.63     2545.81    371.15 o 
  10  14   4     2196.52     2322.92    368.73 o 
  12  14   4        7.21       66.70    200.15 o 
  14  14   4     3624.74     3129.17    335.16 o 
 -13  15   4      116.19        4.37    161.76 o 
 -11  15   4    19697.84    19610.72    577.82 o 
  -9  15   4     1592.24     1452.02    296.32 o 
  -7  15   4    17331.85    18439.20    372.62 o 
  -5  15   4     7861.47     7535.64    224.32 o 
  -3  15   4     1018.18      999.76    131.42 o 
  -1  15   4     5989.75     6139.35    153.93 o 
   1  15   4       97.13      106.83     70.20 o 
   3  15   4    15527.23    16083.48    278.76 o 
   5  15   4    24187.51    24419.01    412.57 o 
   7  15   4       58.35       91.05    142.13 o 
   9  15   4      953.53      380.36    286.45 o 
  11  15   4    14791.59    14879.31    681.03 o 
 -10  16   4      137.57      132.81     85.43 o 
  -8  16   4     1887.06     1846.70    248.51 o 
  -6  16   4        0.55       74.64    108.83 o 
  -4  16   4      323.08      296.05    139.11 o 
  -2  16   4       93.06      137.79     75.92 o 
   0  16   4      877.25      754.17    114.06 o 
   2  16   4        5.48       16.70    114.22 o 
   4  16   4     1009.31      846.71    184.49 o 
   6  16   4     5652.27     5654.45    273.47 o 
   8  16   4     1598.94     1481.35    307.20 o 
  10  16   4     3548.71     3199.32    229.13 o 
  -9  17   4       64.53      139.91     94.87 o 
  -7  17   4     9610.54     8910.79    371.69 o 
  -5  17   4     3706.12     3770.08    375.05 o 
  -3  17   4     1831.23     1677.46    228.41 o 
  -1  17   4     8598.00     9144.68    526.20 o 
   1  17   4      105.57       47.50    184.88 o 
   3  17   4     6157.27     5701.81    441.72 o 
   5  17   4    14815.27    14777.98    645.10 o 
   7  17   4      292.26      218.19    133.17 o 
  -4  18   4        1.05       27.55    158.49 o 
  -2  18   4      816.97      752.18    348.50 o 
   0  18   4     1225.31     1336.04    417.29 o 
   2  18   4      794.89      971.94    242.38 o 
   4  18   4      944.64      645.67    414.13 o 
 -21   1   5     3032.81     2771.99    191.00 o 
 -19   1   5      683.31      770.48    202.84 o 
 -17   1   5      273.54      352.54    122.80 o 
 -15   1   5    15096.46    14831.72    609.23 o 
 -13   1   5    69793.26    70665.25    659.64 o 
 -11   1   5    48698.45    50777.83    564.35 o 
  -9   1   5    33904.96    34066.94    301.95 o 
  -7   1   5   101720.34   106096.58    904.23 o 
  -5   1   5     2903.90     2530.72     80.39 o 
  -3   1   5    32122.38    34371.45    440.49 o 
  -1   1   5     5349.51     5013.16     77.86 o 
   1   1   5       48.08       56.60     35.26 o 
   3   1   5   101610.27   100647.23    777.49 o 
   5   1   5     7170.17     7186.33    104.32 o 
   7   1   5      556.10      515.85     79.32 o 
   9   1   5    21980.89    22242.77    283.76 o 
  11   1   5   128373.34   138778.78    940.35 o 
  13   1   5      294.19      328.75    104.29 o 
  15   1   5    10091.79     9665.99    205.32 o 
  17   1   5     2267.06     2449.74    161.90 o 
  19   1   5      263.44      243.37    111.97 o 
  21   1   5    14662.58    15273.94    536.25 o 
 -22   2   5      328.64      395.06    191.16 o 
 -20   2   5     1653.42     1891.41    217.72 o 
 -18   2   5      590.44      536.78    171.52 o 
 -16   2   5      245.15      347.93    134.51 o 
 -14   2   5      832.32      795.31    155.67 o 
 -12   2   5      860.18     1016.35    163.98 o 
 -10   2   5     4028.24     4312.35    169.04 o 
  -8   2   5      549.24      459.00    121.06 o 
  -6   2   5     3807.14     4257.17    107.81 o 
  -4   2   5      262.95      453.07     47.75 o 
  -2   2   5      671.54      575.44     52.99 o 
   0   2   5     2321.03     2126.27     60.01 o 
   2   2   5     5752.62     5378.60     90.13 o 
   4   2   5      854.32      760.27     49.81 o 
   6   2   5     1886.13     1766.12     76.34 o 
   8   2   5     2773.59     2675.41    108.94 o 
  10   2   5      956.75     1116.23    115.21 o 
  12   2   5     1389.24     1345.23    141.77 o 
  14   2   5      213.64      161.39    109.07 o 
  16   2   5      110.70      148.51     98.75 o 
  18   2   5       22.25      167.45     96.87 o 
  20   2   5      349.39      325.13    154.31 o 
 -21   3   5     2584.03     2464.09    197.26 o 
 -19   3   5     4051.81     3753.99    208.14 o 
 -17   3   5     1298.24     1085.84    184.84 o 
 -15   3   5     8149.31     7917.78    232.32 o 
 -13   3   5    34668.48    35113.27    601.63 o 
 -11   3   5    22507.51    22505.61    313.55 o 
  -9   3   5    30878.38    30757.43    278.92 o 
  -7   3   5    80198.86    82418.52    798.76 o 
  -5   3   5    30562.01    34076.30    442.51 o 
  -3   3   5     4131.81     3859.85     64.14 o 
  -1   3   5     7746.11     7649.81     87.82 o 
   1   3   5      480.10      466.87     62.94 o 
   3   3   5   102132.98   100532.13   1139.45 o 
   5   3   5     1026.72     1043.55     65.13 o 
   7   3   5      412.67      454.78     66.87 o 
   9   3   5     1610.49     1533.89    111.18 o 
  11   3   5    38826.48    40509.21    417.56 o 
  13   3   5       38.89      114.03     98.95 o 
  15   3   5    11418.82    11585.69    222.79 o 
  17   3   5     1892.49     1988.32    164.48 o 
  19   3   5      331.82      362.33    147.52 o 
 -22   4   5     5406.16     5289.04    244.78 o 
 -20   4   5     2550.70     2846.52    255.00 o 
 -18   4   5     1014.05      909.58    167.30 o 
 -16   4   5     4368.74     4117.29    172.54 o 
 -14   4   5     3453.09     3113.73    167.19 o 
 -12   4   5    11444.45    10901.66    190.63 o 
 -10   4   5      204.55      301.82     99.41 o 
  -8   4   5      510.98      570.13    104.53 o 
  -6   4   5     9567.92     9174.69    118.27 o 
  -4   4   5     8118.73     8494.75    105.80 o 
  -2   4   5     6317.92     6143.97     83.24 o 
   0   4   5    11103.61    11139.98    142.02 o 
   2   4   5    42694.96    44256.01    495.54 o 
   4   4   5      278.75      242.11     56.78 o 
   6   4   5     2279.15     2131.50     63.06 o 
   8   4   5     2665.09     2382.12    104.37 o 
  10   4   5      665.06      592.27    101.09 o 
  12   4   5     5173.24     5186.79    171.69 o 
  14   4   5        0.49       24.15     88.83 o 
  16   4   5      742.94      656.31    152.92 o 
  18   4   5       31.65      137.07     89.26 o 
  20   4   5     2858.83     2711.45    199.46 o 
 -21   5   5     2738.23     2927.70    235.69 o 
 -19   5   5     1555.66     1743.89    212.23 o 
 -17   5   5      551.23      388.52    148.00 o 
 -15   5   5    14310.69    14237.89    235.34 o 
 -13   5   5    26966.88    26694.75    430.18 o 
 -11   5   5     4394.26     4594.31    155.12 o 
  -9   5   5    17460.19    17743.23    223.89 o 
  -7   5   5    72198.85    73648.64    589.86 o 
  -5   5   5    21551.66    23364.80    200.18 o 
  -3   5   5     5665.92     5474.43     90.90 o 
  -1   5   5     2912.26     2723.68     65.23 o 
   1   5   5     1660.13     1833.81     94.01 o 
   3   5   5   125420.59   129706.96    989.97 o 
   5   5   5     2370.10     2374.11     70.35 o 
   7   5   5     1049.19     1083.45     72.28 o 
   9   5   5     2311.94     2278.87    111.06 o 
  11   5   5    50049.03    52253.92    791.65 o 
  13   5   5       71.94      205.95     96.62 o 
  15   5   5     5579.73     5280.23    156.49 o 
  17   5   5      245.83      157.28    130.29 o 
  19   5   5     1786.33     1827.75    178.95 o 
 -20   6   5     3125.22     3327.31    268.27 o 
 -18   6   5     2159.48     2402.60    244.84 o 
 -16   6   5     9748.39     9785.28    254.36 o 
 -14   6   5     6258.94     6153.93    207.44 o 
 -12   6   5     1451.43     1653.62    146.86 o 
 -10   6   5     4549.65     4790.08    161.95 o 
  -8   6   5     2481.40     2456.28    132.03 o 
  -6   6   5     7938.87     7887.85    146.58 o 
  -4   6   5     9108.46     9523.06    111.16 o 
  -2   6   5    14741.98    15791.24    135.79 o 
   0   6   5    14724.78    14667.02    113.24 o 
   2   6   5    24985.47    23859.21    197.65 o 
   4   6   5      945.37      842.65     43.11 o 
   6   6   5    11958.04    12184.09    139.18 o 
   8   6   5     3320.63     3187.26    122.82 o 
  10   6   5      372.81      351.06     87.53 o 
  12   6   5    14534.26    14920.96    231.38 o 
  14   6   5      873.66      769.08    126.80 o 
  16   6   5      497.84      558.74    160.34 o 
  18   6   5       41.30      188.93    166.55 o 
 -19   7   5      972.03      923.09    168.11 o 
 -17   7   5       59.75      129.91    128.44 o 
 -15   7   5     9415.64     9644.20    268.37 o 
 -13   7   5    27856.25    27768.02    468.44 o 
 -11   7   5     7611.61     7439.70    166.36 o 
  -9   7   5     1500.24     1583.37    122.11 o 
  -7   7   5    27092.93    28283.41    337.87 o 
  -5   7   5     9481.01    10075.99    130.21 o 
  -3   7   5     4681.37     4711.40     81.49 o 
  -1   7   5      815.45      925.91     66.32 o 
   1   7   5      310.59      332.68     36.52 o 
   3   7   5    50706.72    49626.30    529.21 o 
   5   7   5       67.88       75.60     33.09 o 
   7   7   5     1550.44     1478.44     73.64 o 
   9   7   5     2231.59     2079.93    122.42 o 
  11   7   5    33970.36    34752.66    516.29 o 
  13   7   5     2485.91     2457.69    146.86 o 
  15   7   5     2000.44     1874.11    170.34 o 
  17   7   5      822.39      815.64    189.43 o 
  19   7   5      703.39      793.46    172.59 o 
 -20   8   5     4058.59     3822.83    243.27 o 
 -18   8   5     2065.21     1860.86    310.12 o 
 -16   8   5     5451.40     5326.45    218.97 o 
 -14   8   5     4515.64     4239.15    207.06 o 
 -12   8   5     4684.81     4537.16    145.92 o 
 -10   8   5     6391.68     6279.89    146.79 o 
  -8   8   5      655.58      706.07    119.28 o 
  -6   8   5     7289.47     7487.82    114.70 o 
  -4   8   5     7089.39     6823.05    105.43 o 
  -2   8   5     7411.46     6759.66     94.30 o 
   0   8   5    12657.29    11953.08    186.26 o 
   2   8   5    48856.81    48341.21    616.90 o 
   4   8   5     2910.83     2712.83     60.37 o 
   6   8   5    11592.14    10762.28    208.69 o 
   8   8   5     2060.09     1914.77     82.42 o 
  10   8   5      232.15      195.42     74.31 o 
  12   8   5    17950.06    18157.43    290.00 o 
  14   8   5      179.17      189.89    126.22 o 
  16   8   5      123.83      126.33    139.69 o 
  18   8   5       31.85      -65.35    196.17 o 
 -19   9   5      494.65      414.21    149.45 o 
 -17   9   5       77.50      128.93    147.15 o 
 -15   9   5     5670.64     5770.33    251.68 o 
 -13   9   5    15361.02    14993.26    360.85 o 
 -11   9   5    11002.88    10864.88    182.45 o 
  -9   9   5    11365.03    11391.02    204.86 o 
  -7   9   5    18538.29    17969.12    214.70 o 
  -5   9   5    18567.34    19655.09    212.14 o 
  -3   9   5      260.98      219.51     56.61 o 
  -1   9   5       12.97       82.89     46.21 o 
   1   9   5      863.33      739.83     83.23 o 
   3   9   5    27031.32    26142.13    399.63 o 
   5   9   5     2036.06     2010.67    160.76 o 
   7   9   5      666.05      726.07    110.09 o 
   9   9   5     1955.53     1810.57    113.26 o 
  11   9   5    21356.82    21934.84    457.64 o 
  13   9   5      175.11      128.41    114.71 o 
  15   9   5     1362.82     1421.09    244.27 o 
  17   9   5       16.04      199.99    204.79 o 
 -18  10   5     2899.52     2994.40    222.94 o 
 -16  10   5     9150.29     9679.53    341.26 o 
 -14  10   5     1229.74     1044.86    179.57 o 
 -12  10   5     2326.58     2204.53    175.80 o 
 -10  10   5      778.07      915.39    124.35 o 
  -8  10   5       57.67       89.17     73.02 o 
  -6  10   5    13080.61    13527.97    216.13 o 
  -4  10   5    15244.99    15318.69    231.70 o 
  -2  10   5     9538.03     9153.67    228.43 o 
   0  10   5    19963.55    20142.04    265.24 o 
   2  10   5    64602.38    66249.67    519.15 o 
   4  10   5      494.07      482.79    107.80 o 
   6  10   5     6239.54     5857.50    256.73 o 
   8  10   5      571.23      587.89    122.18 o 
  10  10   5      763.67      748.05    184.16 o 
  12  10   5    31753.14    32370.77    616.45 o 
  14  10   5      548.65      864.53    325.08 o 
  16  10   5      774.67      794.44    342.46 o 
 -17  11   5      370.77      215.65    115.55 o 
 -15  11   5     8059.19     8140.84    276.21 o 
 -13  11   5     7241.82     7432.90    216.91 o 
 -11  11   5     3705.77     3439.60    169.80 o 
  -9  11   5     1884.56     1792.63    120.60 o 
  -7  11   5     6666.75     6674.82    131.02 o 
  -5  11   5     5194.69     5682.29    129.72 o 
  -3  11   5     2806.90     2414.76    105.50 o 
  -1  11   5        0.92       25.40     53.76 o 
   1  11   5      168.03      187.35     87.77 o 
   3  11   5    14319.57    14074.38    359.34 o 
   5  11   5     4112.19     4045.11    145.08 o 
   7  11   5      169.46      185.44     66.50 o 
   9  11   5      910.86      834.14    152.13 o 
  11  11   5    22374.70    22848.46   1281.29 o 
  13  11   5      446.51      695.12    347.38 o 
  15  11   5      215.81      -51.72    180.53 o 
 -16  12   5     6437.71     6210.06    275.61 o 
 -14  12   5     1908.45     1736.66    196.14 o 
 -12  12   5     2879.90     2639.49    176.28 o 
 -10  12   5     2654.06     2524.04    170.62 o 
  -8  12   5     1199.91     1043.83    119.00 o 
  -6  12   5    32114.34    31091.63    392.65 o 
  -4  12   5     6115.11     6346.48    149.52 o 
  -2  12   5    10698.55    10677.64    201.81 o 
   0  12   5    11370.55    11720.34    193.57 o 
   2  12   5    39031.15    40324.92    543.32 o 
   4  12   5      408.71      259.52     86.19 o 
   6  12   5     8168.68     7774.73    420.72 o 
   8  12   5    15434.63    15225.25    569.24 o 
  10  12   5      593.43      498.17    223.32 o 
  12  12   5     6257.27     6330.53    351.40 o 
  14  12   5     1020.11      867.77    248.02 o 
 -15  13   5     1503.90     1447.00    184.94 o 
 -13  13   5     3286.66     2772.33    242.85 o 
 -11  13   5     1205.07     1040.15    285.89 o 
  -9  13   5      266.13      252.65    133.98 o 
  -7  13   5     2711.90     2194.92    142.10 o 
  -5  13   5    14606.96    14703.70    259.41 o 
  -3  13   5     3084.22     2749.50    136.85 o 
  -1  13   5      914.14      969.34    108.60 o 
   1  13   5      831.71      858.00    124.44 o 
   3  13   5     9370.25     9331.89    302.12 o 
   5  13   5       19.80       47.14     51.55 o 
   7  13   5        6.85      133.72    143.51 o 
   9  13   5       55.03      109.28    121.18 o 
  11  13   5      579.18      690.54    197.56 o 
  13  13   5     2159.26     1846.89    370.16 o 
 -14  14   5     2702.71     2613.37    229.84 o 
 -12  14   5     2866.49     2582.23    308.15 o 
 -10  14   5     2527.65     2363.19    184.29 o 
  -8  14   5       31.28       50.13    123.59 o 
  -6  14   5    11507.81    11890.66    241.75 o 
  -4  14   5     6968.00     6957.95    170.42 o 
  -2  14   5     8314.02     8427.73    199.58 o 
   0  14   5    18897.46    19401.59    424.70 o 
   2  14   5    47868.68    49277.06    783.48 o 
   4  14   5      717.97      618.84    237.79 o 
   6  14   5     7596.14     7560.62    306.57 o 
   8  14   5      272.17      319.08    188.33 o 
  10  14   5      210.44      167.80    184.43 o 
  12  14   5    24870.69    24656.55   1093.33 o 
 -11  15   5      523.81      641.55    174.92 o 
  -9  15   5      281.57      324.61    130.17 o 
  -7  15   5      480.03      439.73    162.24 o 
  -5  15   5    10884.91    11636.59    255.72 o 
  -3  15   5      306.38      396.82    113.01 o 
  -1  15   5     1087.09     1085.19    142.06 o 
   1  15   5     1412.46     1327.19    157.06 o 
   3  15   5     3678.62     3729.62    307.46 o 
   5  15   5       77.03       13.30    105.45 o 
   7  15   5     1104.40      760.78    418.34 o 
   9  15   5     1258.70     1048.56    252.57 o 
  11  15   5        4.12      152.81    140.74 o 
 -10  16   5     1192.57      860.61    314.20 o 
  -8  16   5       15.38       73.30    116.84 o 
  -6  16   5    11368.16    11512.83    299.58 o 
  -4  16   5     8414.40     8366.92    249.78 o 
  -2  16   5     4064.55     3860.59    225.14 o 
   0  16   5     4999.82     5052.08    224.37 o 
   2  16   5    28063.04    29861.85    608.06 o 
   4  16   5      229.25      167.15    131.26 o 
   6  16   5     1437.22     1225.23    430.30 o 
   8  16   5       77.32       75.91    141.52 o 
  -7  17   5     1059.42      957.37    418.68 o 
  -5  17   5     6755.17     7100.66    394.28 o 
  -3  17   5     1547.14     1435.34    203.95 o 
  -1  17   5     2879.13     2487.06    207.49 o 
   1  17   5      613.69      479.36    343.03 o 
   3  17   5     1450.92     1630.24    185.74 o 
   5  17   5      474.07      262.15    168.86 o 
 -20   0   6      356.83      330.76    158.11 o 
 -18   0   6    18164.15    17757.14    649.08 o 
 -16   0   6     2071.02     2041.40    275.50 o 
 -14   0   6     5620.81     5647.10    333.37 o 
 -12   0   6    13758.75    13702.68    342.83 o 
 -10   0   6     1538.11     1550.73    217.40 o 
  -8   0   6    41782.82    44313.20    535.65 o 
  -6   0   6     1436.76     1571.32    178.53 o 
  -4   0   6    55031.92    53177.95    837.71 o 
  -2   0   6      615.95      267.72     97.28 o 
   0   0   6   183763.55   187677.08    594.91 o 
   2   0   6    18781.39    18306.34    193.59 o 
   4   0   6      202.73      231.29     65.10 o 
   6   0   6    37169.18    38249.98    442.38 o 
   8   0   6    11351.65    11090.37    673.81 o 
  10   0   6    47809.27    50232.90    583.90 o 
  12   0   6    69261.59    75278.57   1174.67 o 
  14   0   6      201.84      148.87    134.80 o 
  16   0   6       47.15      -13.56    138.24 o 
  18   0   6    13306.43    14499.60    526.17 o 
  20   0   6     2549.45     2774.34    272.48 o 
 -21   1   6      800.34      632.71    174.17 o 
 -19   1   6        6.37       13.20    109.01 o 
 -17   1   6      199.94      143.57     81.95 o 
 -15   1   6     3951.93     3741.95    220.10 o 
 -13   1   6     3779.35     3734.08    196.06 o 
 -11   1   6      174.24      242.66    114.41 o 
  -9   1   6     1171.25     1240.41    134.52 o 
  -7   1   6     1995.52     2144.02    113.51 o 
  -5   1   6       86.61       82.53     55.64 o 
  -3   1   6     5614.04     6457.98     94.48 o 
  -1   1   6       39.13       33.51     21.43 o 
   1   1   6     5962.56     6363.69    124.27 o 
   3   1   6       48.23       38.89     31.49 o 
   5   1   6        3.68       43.28     32.15 o 
   7   1   6       53.79       59.41     62.50 o 
   9   1   6     2139.74     2130.32    119.00 o 
  11   1   6     1497.94     1533.95    129.32 o 
  13   1   6     1115.99     1187.23    126.25 o 
  15   1   6      624.16      605.25    140.76 o 
  17   1   6       11.78       94.19    102.61 o 
  19   1   6        6.37       35.93     99.79 o 
 -20   2   6       30.01      144.38    136.19 o 
 -18   2   6    16190.98    15222.67    265.07 o 
 -16   2   6     4047.86     3952.72    195.95 o 
 -14   2   6     5171.31     5304.15    212.40 o 
 -12   2   6    16975.11    16870.46    304.52 o 
 -10   2   6     3428.73     3482.49    163.19 o 
  -8   2   6    26897.63    28151.69    274.17 o 
  -6   2   6      970.39      865.52     81.20 o 
  -4   2   6    82273.54    85141.35    774.47 o 
  -2   2   6    14051.93    13475.64    154.17 o 
   0   2   6   130494.20   128611.96   1043.85 o 
   2   2   6     6752.12     6136.58    126.07 o 
   4   2   6      112.86      150.98     37.96 o 
   6   2   6    17877.59    17329.44    223.82 o 
   8   2   6     3769.33     3365.32    131.41 o 
  10   2   6    18065.35    17820.14    328.25 o 
  12   2   6       75.06      173.76     86.18 o 
  14   2   6     1049.31     1168.50    118.78 o 
  16   2   6     4832.53     4527.91    164.13 o 
  18   2   6    24715.89    25143.51    363.87 o 
  20   2   6     4033.57     4303.54    204.53 o 
 -21   3   6     1155.59     1043.45    230.79 o 
 -19   3   6       98.69      106.52     90.25 o 
 -17   3   6      493.79      377.01    145.12 o 
 -15   3   6       24.54        0.97     90.86 o 
 -13   3   6     3306.87     3356.22    155.10 o 
 -11   3   6      310.01      408.21    151.06 o 
  -9   3   6      806.13      802.44    128.23 o 
  -7   3   6       13.39       91.03     86.48 o 
  -5   3   6      428.58      399.47     59.41 o 
  -3   3   6     1744.60     1805.94     66.62 o 
  -1   3   6      557.72      597.78     59.51 o 
   1   3   6       28.65       63.03     49.58 o 
   3   3   6        0.76       -4.73     78.23 o 
   5   3   6      916.81      763.92     59.10 o 
   7   3   6      543.56      446.08     53.68 o 
   9   3   6     6790.36     6345.36    273.48 o 
  11   3   6     2514.65     2460.50    155.16 o 
  13   3   6     1595.80     1579.63    143.36 o 
  15   3   6     1428.01     1450.87    155.82 o 
  17   3   6        0.35      250.15    151.33 o 
  19   3   6      808.44      869.43    217.44 o 
 -20   4   6      304.19      278.55    131.81 o 
 -18   4   6     9262.43     8918.29    243.46 o 
 -16   4   6     4855.34     4506.36    204.96 o 
 -14   4   6     3034.53     3259.66    215.56 o 
 -12   4   6     2801.74     2723.31    188.74 o 
 -10   4   6    13748.74    14005.55    263.37 o 
  -8   4   6    28290.51    28903.37    395.88 o 
  -6   4   6     1406.30     1515.57     99.72 o 
  -4   4   6    75682.91    77883.11    627.19 o 
  -2   4   6    13243.34    13337.50    162.79 o 
   0   4   6   158722.53   161967.34   1040.34 o 
   2   4   6     5897.03     5611.65    129.73 o 
   4   4   6     2598.30     2622.36     97.72 o 
   6   4   6    15367.16    14734.25    176.02 o 
   8   4   6     5802.65     5810.81    180.07 o 
  10   4   6    19346.40    18765.02    371.18 o 
  12   4   6     5003.88     5259.62    158.16 o 
  14   4   6     2653.25     2496.85    135.55 o 
  16   4   6     1709.90     1842.14    150.97 o 
  18   4   6    15180.96    15633.43    402.07 o 
 -21   5   6      662.20      516.63    174.12 o 
 -19   5   6      515.66      564.27    214.07 o 
 -17   5   6        1.33       64.71     51.57 o 
 -15   5   6     2142.11     1933.83    162.27 o 
 -13   5   6     9281.57     9357.26    222.04 o 
 -11   5   6     3044.44     2849.47    178.09 o 
  -9   5   6    27477.42    27762.61    338.39 o 
  -7   5   6     3601.38     3808.84    151.53 o 
  -5   5   6       13.15       36.68     52.54 o 
  -3   5   6     8000.43     7805.46     97.06 o 
  -1   5   6       11.27       55.69     53.84 o 
   1   5   6    11202.11    11249.59    146.94 o 
   3   5   6     3896.77     3852.63    140.27 o 
   5   5   6     7355.85     7193.16    107.89 o 
   7   5   6     3079.94     3156.34    104.74 o 
   9   5   6    12313.57    12714.45    225.20 o 
  11   5   6     3307.03     3373.63    150.37 o 
  13   5   6     2360.26     2353.64    135.70 o 
  15   5   6     3737.27     3906.32    185.08 o 
  17   5   6      600.70      608.96    164.83 o 
  19   5   6      924.44      913.53    198.75 o 
 -20   6   6      299.33      236.67    162.58 o 
 -18   6   6     8879.49     8471.64    270.20 o 
 -16   6   6     8492.68     7947.51    228.42 o 
 -14   6   6     8075.56     8252.51    186.28 o 
 -12   6   6    17625.94    17836.60    280.97 o 
 -10   6   6    15014.67    14422.96    226.06 o 
  -8   6   6     1165.52     1481.12    130.61 o 
  -6   6   6      388.53      371.63     81.94 o 
  -4   6   6    30374.36    30798.15    273.73 o 
  -2   6   6     6212.82     5950.93     77.49 o 
   0   6   6    69289.84    68945.99    515.22 o 
   2   6   6     2547.39     2342.49     85.12 o 
   4   6   6     1517.09     1403.44    104.14 o 
   6   6   6     1464.54     1379.74     65.88 o 
   8   6   6     9664.99     9413.32    135.99 o 
  10   6   6    16990.38    16699.91    259.63 o 
  12   6   6     3552.88     3694.86    130.11 o 
  14   6   6     2186.20     2078.02    163.58 o 
  16   6   6      745.20      811.14    164.74 o 
  18   6   6    15160.21    15390.09    525.13 o 
 -19   7   6     1491.90     1543.84    246.50 o 
 -17   7   6       49.88      184.91     92.71 o 
 -15   7   6     2833.78     2710.18    180.57 o 
 -13   7   6    26845.03    27405.40    355.85 o 
 -11   7   6    16233.35    16081.92    304.64 o 
  -9   7   6    26456.25    26804.82    280.84 o 
  -7   7   6      117.58      119.16     84.56 o 
  -5   7   6      157.98      228.38     48.29 o 
  -3   7   6     3476.18     3203.57     76.63 o 
  -1   7   6      900.69      857.64     33.88 o 
   1   7   6     6179.10     5756.06    119.02 o 
   3   7   6     1630.72     1919.21     76.43 o 
   5   7   6     7935.47     7871.27    175.12 o 
   7   7   6      482.54      419.72     58.28 o 
   9   7   6    35116.52    36000.54    484.91 o 
  11   7   6     8855.12     8938.05    194.41 o 
  13   7   6      942.98      945.77    142.79 o 
  15   7   6     3565.47     3539.38    222.41 o 
  17   7   6      376.73      354.18    177.87 o 
 -18   8   6     6192.76     6180.95    272.15 o 
 -16   8   6     3068.67     3024.68    248.21 o 
 -14   8   6     2706.47     2726.11    188.53 o 
 -12   8   6     1258.31     1475.84    164.20 o 
 -10   8   6      112.38       76.51     85.39 o 
  -8   8   6    30695.36    32023.73    392.95 o 
  -6   8   6     7401.93     7408.72    189.94 o 
  -4   8   6    34093.75    34455.86    402.61 o 
  -2   8   6      222.12      201.80     49.20 o 
   0   8   6    60089.00    62399.72    452.63 o 
   2   8   6      579.10      591.65     69.58 o 
   4   8   6      216.20      150.65     40.67 o 
   6   8   6    11974.28    12325.88    188.39 o 
   8   8   6     8229.79     7793.97    163.59 o 
  10   8   6     5560.63     5256.27    161.25 o 
  12   8   6     3275.26     3282.37    196.46 o 
  14   8   6      408.22      354.13    175.26 o 
  16   8   6     1590.78     1858.20    306.20 o 
 -17   9   6      300.29      185.96    154.17 o 
 -15   9   6     4097.26     4001.72    266.81 o 
 -13   9   6    32601.45    34507.22    571.68 o 
 -11   9   6     6412.28     6800.11    166.15 o 
  -9   9   6    26286.47    27355.11    326.51 o 
  -7   9   6     2330.15     2248.65    121.00 o 
  -5   9   6     1455.50     1260.85    114.68 o 
  -3   9   6    18929.89    18460.75    329.89 o 
  -1   9   6     1147.75     1042.78     46.68 o 
   1   9   6     9133.35     9308.32    116.54 o 
   3   9   6     1820.02     1936.86     80.10 o 
   5   9   6     8215.89     7957.70     93.37 o 
   7   9   6      882.77      723.26    137.31 o 
   9   9   6    33275.68    33830.20    435.64 o 
  11   9   6    13912.94    13879.72    604.57 o 
  13   9   6     2217.67     1943.69    304.83 o 
  15   9   6     4530.48     4684.43    296.78 o 
  17   9   6      173.43      226.66    227.68 o 
 -18  10   6     2355.54     2129.27    189.55 o 
 -16  10   6     1633.11     1323.88    314.55 o 
 -14  10   6     1744.14     1727.92    280.67 o 
 -12  10   6     4005.33     4003.78    206.94 o 
 -10  10   6     1358.51     1195.10    130.47 o 
  -8  10   6    17367.57    17492.97    243.13 o 
  -6  10   6     4364.09     4159.35    132.29 o 
  -4  10   6     4818.05     4619.48    141.20 o 
  -2  10   6      105.98       58.68     35.18 o 
   0  10   6    19323.95    19488.98    270.31 o 
   2  10   6        5.36       48.00     49.36 o 
   4  10   6     2779.48     2992.96    225.75 o 
   6  10   6     1008.49     1148.41    180.53 o 
   8  10   6     1821.76     1702.61    156.95 o 
  10  10   6    10600.52    10258.14    679.56 o 
  12  10   6     4477.14     4438.97    431.49 o 
  14  10   6       42.91       59.40    235.65 o 
  16  10   6     1279.95     1450.71    340.35 o 
 -17  11   6      681.34      344.54    133.62 o 
 -15  11   6     3041.36     2898.60    227.37 o 
 -13  11   6    20936.74    21178.13    378.78 o 
 -11  11   6     2635.32     2715.73    178.69 o 
  -9  11   6    33665.21    33379.96    494.26 o 
  -7  11   6     1336.51     1096.74    131.70 o 
  -5  11   6     3400.71     3059.78    106.76 o 
  -3  11   6     2761.37     2834.31    162.82 o 
  -1  11   6     2273.48     2242.99     95.41 o 
   1  11   6     8107.35     7913.05    264.75 o 
   3  11   6      833.95      882.10    209.36 o 
   5  11   6    11426.66    11027.75    394.55 o 
   7  11   6     7520.74     7365.67    313.33 o 
   9  11   6    35490.95    36725.67    987.11 o 
  11  11   6     3960.64     3960.71    349.50 o 
  13  11   6     1877.86     1851.02    377.06 o 
  15  11   6     4372.74     4564.26    343.83 o 
 -16  12   6     2947.23     3057.30    197.22 o 
 -14  12   6     1057.04     1061.92    152.73 o 
 -12  12   6     1365.10     1250.42    200.48 o 
 -10  12   6      900.88     1114.09    187.63 o 
  -8  12   6     6993.98     7308.29    203.83 o 
  -6  12   6        9.74       -8.12     63.23 o 
  -4  12   6     2525.86     2478.66    149.02 o 
  -2  12   6     1402.80     1362.25    195.36 o 
   0  12   6     5687.75     6083.83    331.55 o 
   2  12   6     2017.37     1990.66    206.60 o 
   4  12   6     1924.00     1911.98    195.09 o 
   6  12   6     2158.60     1928.49    252.59 o 
   8  12   6     4858.90     4935.04    353.03 o 
  10  12   6     1922.96     1507.97    314.04 o 
  12  12   6     3907.67     3873.16    572.96 o 
  14  12   6       14.06       34.29    128.21 o 
 -13  13   6    22200.14    22915.26    774.58 o 
 -11  13   6     2060.80     1822.65    253.49 o 
  -9  13   6    24329.63    25651.48    834.67 o 
  -7  13   6      437.41      357.88     97.43 o 
  -5  13   6     1426.88     1452.42    159.64 o 
  -3  13   6     2955.90     3060.06    198.52 o 
  -1  13   6      674.90      522.22    144.44 o 
   1  13   6    14918.88    14359.23    355.75 o 
   3  13   6      155.67       53.84    129.60 o 
   5  13   6     6738.24     7012.67    337.23 o 
   7  13   6        4.76      102.86    109.70 o 
   9  13   6    21021.84    22947.62    972.53 o 
  11  13   6     2421.03     2968.77    348.51 o 
  13  13   6     1125.86      922.36    345.06 o 
 -12  14   6      451.72      251.18    145.34 o 
 -10  14   6      243.60      161.41    139.89 o 
  -8  14   6     3645.76     3949.00    303.71 o 
  -6  14   6      343.56      304.28    162.53 o 
  -4  14   6      262.19      197.56    120.89 o 
  -2  14   6      361.02      450.30    150.90 o 
   0  14   6     2253.04     1945.71    226.24 o 
   2  14   6     2070.75     2135.68    221.29 o 
   4  14   6     5404.85     5197.78    245.80 o 
   6  14   6     2355.40     2331.75    341.61 o 
   8  14   6     3784.25     3751.41    407.62 o 
  10  14   6      591.65      325.48    168.39 o 
 -11  15   6     1491.02     1328.18    175.31 o 
  -9  15   6    13344.44    13040.83    472.90 o 
  -7  15   6       11.32      -10.31    139.91 o 
  -5  15   6      642.42      553.49    203.57 o 
  -3  15   6     6410.75     5935.03    219.33 o 
  -1  15   6     1792.93     1574.57    185.31 o 
   1  15   6     8350.51     8337.70    279.15 o 
   3  15   6     3383.02     2978.87    248.39 o 
   5  15   6     4117.65     4118.82    637.88 o 
   7  15   6     1062.83      760.23    530.38 o 
   9  15   6    26892.77    27302.91    528.55 o 
  -8  16   6      793.07      784.52    174.60 o 
  -6  16   6      748.99      881.42    380.18 o 
  -4  16   6      154.92      234.22    106.79 o 
  -2  16   6     3694.27     3807.61    220.24 o 
   0  16   6       47.64       88.97    127.95 o 
   2  16   6     1965.43     2211.60    214.19 o 
   4  16   6     3866.82     4125.13    273.70 o 
   6  16   6      651.33      651.55    240.92 o 
  -3  17   6     4643.57     4863.51    232.49 o 
  -1  17   6     1731.63     1764.98    242.60 o 
   1  17   6     6855.05     6956.01    398.98 o 
   3  17   6      499.31      128.09    179.55 o 
 -21   1   7      566.38      470.59    148.04 o 
 -19   1   7      115.32      158.49    103.14 o 
 -17   1   7      405.42      343.40    127.25 o 
 -15   1   7    49119.16    51285.75    626.57 o 
 -13   1   7     8649.82     8780.12    253.46 o 
 -11   1   7    29609.80    30280.57    343.00 o 
  -9   1   7     8360.38     8412.18    200.85 o 
  -7   1   7    46886.67    49505.42    443.66 o 
  -5   1   7     5920.17     5915.51    118.98 o 
  -3   1   7     5194.33     5128.69    115.89 o 
  -1   1   7     1223.84     1387.46     63.54 o 
   1   1   7    14812.49    14096.09    135.10 o 
   3   1   7    36235.10    36507.60    256.57 o 
   5   1   7     3325.36     3042.60    110.19 o 
   7   1   7    39190.84    39152.77    365.97 o 
   9   1   7    49862.21    53034.05    479.73 o 
  11   1   7       60.70       87.03    101.60 o 
  13   1   7     6472.34     6817.89    199.06 o 
  15   1   7     4663.84     4118.56    194.60 o 
  17   1   7       64.74      122.72    104.81 o 
  19   1   7     9171.59     9507.11    265.35 o 
 -20   2   7      484.62      315.07    124.36 o 
 -18   2   7      444.89      377.21    141.41 o 
 -16   2   7     1884.06     1543.06    254.34 o 
 -14   2   7       19.94       55.59     92.68 o 
 -12   2   7      215.28      150.51    124.60 o 
 -10   2   7      147.16      267.92    132.63 o 
  -8   2   7      290.77      408.68    115.36 o 
  -6   2   7    10977.84    11272.14    156.59 o 
  -4   2   7     2638.17     2605.08     88.98 o 
  -2   2   7     5463.99     5711.01    102.14 o 
   0   2   7    10230.40    10463.29    152.77 o 
   2   2   7       71.48       87.27     33.43 o 
   4   2   7      500.68      512.25    108.27 o 
   6   2   7        8.63       42.59     34.53 o 
   8   2   7      110.54      133.44     68.74 o 
  10   2   7      148.69      111.85     95.80 o 
  12   2   7     1041.74      913.98    119.31 o 
  14   2   7      533.25      459.25    115.74 o 
  16   2   7      582.51      464.54    109.34 o 
  18   2   7     1009.87      997.06    183.15 o 
 -19   3   7      125.01      117.75     84.87 o 
 -17   3   7      550.59      605.61    206.78 o 
 -15   3   7    62177.97    64493.51   1215.94 o 
 -13   3   7     3763.67     3775.88    155.52 o 
 -11   3   7    17830.54    17448.19    300.60 o 
  -9   3   7    24689.58    24399.27    260.51 o 
  -7   3   7    24639.44    25316.07    340.24 o 
  -5   3   7     2934.11     2941.25     95.17 o 
  -3   3   7     3617.19     3639.92     71.27 o 
  -1   3   7     3040.14     3251.21     60.96 o 
   1   3   7    32728.13    33398.99    375.77 o 
   3   3   7    38207.00    39232.93    421.73 o 
   5   3   7     3998.10     3816.76    112.30 o 
   7   3   7    38571.33    38423.94    408.21 o 
   9   3   7    56064.00    58803.69    800.17 o 
  11   3   7      188.30      154.04     83.71 o 
  13   3   7    17298.25    16761.61    301.21 o 
  15   3   7      848.90      806.73    124.25 o 
  17   3   7        9.35      221.41    147.52 o 
 -20   4   7       40.22      117.22    135.27 o 
 -18   4   7       69.47       67.91    131.36 o 
 -16   4   7     2075.33     2103.00    237.92 o 
 -14   4   7      169.18      187.30    118.01 o 
 -12   4   7     1060.86      911.00    134.79 o 
 -10   4   7     9650.28     9173.46    205.01 o 
  -8   4   7     3823.29     3919.89    152.48 o 
  -6   4   7     3178.80     2967.15     97.92 o 
  -4   4   7     1931.53     1817.40     91.49 o 
  -2   4   7    15980.38    16237.36    195.94 o 
   0   4   7     6359.74     5879.93    185.76 o 
   2   4   7       76.63       36.72     85.79 o 
   4   4   7     1452.53     1450.11    141.09 o 
   6   4   7     1942.42     1884.65    108.45 o 
   8   4   7      103.34      183.77     71.07 o 
  10   4   7     3326.96     3344.40    175.41 o 
  12   4   7     1106.09     1067.53    115.99 o 
  14   4   7       97.91      106.29     78.90 o 
  16   4   7      867.59      863.34    191.49 o 
  18   4   7     1834.14     2068.83    183.74 o 
 -19   5   7       20.17       79.74    197.46 o 
 -17   5   7      351.43      318.40    113.86 o 
 -15   5   7    40981.33    40843.69    417.79 o 
 -13   5   7    11370.36    11326.15    254.03 o 
 -11   5   7    21006.69    20210.06    293.87 o 
  -9   5   7    10958.56    10622.22    188.54 o 
  -7   5   7     8876.40     9467.64    171.98 o 
  -5   5   7     6350.20     6206.66    114.63 o 
  -3   5   7     6900.32     6991.51    100.47 o 
  -1   5   7      929.98     1029.56    149.79 o 
   1   5   7    22600.53    22320.44    283.08 o 
   3   5   7    25125.04    24918.06    503.19 o 
   5   5   7     3563.59     3517.71    154.35 o 
   7   5   7    42821.97    42370.96    582.86 o 
   9   5   7    37178.09    38596.46    466.59 o 
  11   5   7      961.01      853.70    128.02 o 
  13   5   7     8892.11     9152.25    234.28 o 
  15   5   7      620.85      340.27    165.74 o 
  17   5   7      166.04      202.10    153.58 o 
 -18   6   7     1041.01     1085.71    296.62 o 
 -16   6   7     3075.17     2786.09    273.49 o 
 -14   6   7      322.12      276.86    105.44 o 
 -12   6   7     1326.30     1329.97    189.60 o 
 -10   6   7     1039.38     1067.73    125.43 o 
  -8   6   7     9273.09     9374.11    193.13 o 
  -6   6   7    26400.70    27274.52    462.94 o 
  -4   6   7    18307.86    18436.79    216.07 o 
  -2   6   7    16013.04    16332.87    237.54 o 
   0   6   7    16020.93    15667.80    208.58 o 
   2   6   7      506.84      441.81     77.63 o 
   4   6   7     3675.19     3370.66    135.76 o 
   6   6   7      531.43      550.03    168.67 o 
   8   6   7       68.37       62.65     45.59 o 
  10   6   7     1322.06     1186.09    163.04 o 
  12   6   7     1726.42     1519.29    175.33 o 
  14   6   7       27.48      187.99    141.10 o 
  16   6   7     4056.68     3780.19    245.89 o 
 -19   7   7      111.57      123.28    118.50 o 
 -17   7   7      784.78      786.61    180.87 o 
 -15   7   7    26493.17    25891.96    413.91 o 
 -13   7   7     1912.92     1850.86    146.53 o 
 -11   7   7    11275.17    11685.93    223.37 o 
  -9   7   7     4422.48     4328.08    161.81 o 
  -7   7   7    15942.47    16335.68    254.10 o 
  -5   7   7    11352.18    11479.35    183.01 o 
  -3   7   7     1240.06     1357.96    106.80 o 
  -1   7   7       13.17       80.91     37.26 o 
   1   7   7    15384.78    14970.99    210.19 o 
   3   7   7    14604.99    14569.49    282.03 o 
   5   7   7      211.32      164.46    113.78 o 
   7   7   7    15490.40    14972.97    499.80 o 
   9   7   7    31627.22    32117.47    654.98 o 
  11   7   7       18.21      -26.72     60.47 o 
  13   7   7     4624.00     4721.50    280.75 o 
  15   7   7      537.14      412.46    205.42 o 
  17   7   7      189.02      156.53    177.65 o 
 -18   8   7      385.25      387.25    157.32 o 
 -16   8   7     3737.78     3135.88    248.01 o 
 -14   8   7      715.20      628.54    122.41 o 
 -12   8   7       93.95        5.59     86.72 o 
 -10   8   7       71.08      135.88     86.10 o 
  -8   8   7       52.22       55.95     84.16 o 
  -6   8   7    32006.35    32674.73    426.95 o 
  -4   8   7     4935.03     5041.69    153.07 o 
  -2   8   7    18081.68    18595.71    417.54 o 
   0   8   7    29374.19    30150.20    257.19 o 
   2   8   7       12.09       95.14     43.78 o 
   4   8   7     6784.14     6579.46    167.34 o 
   6   8   7       23.42       18.91    103.91 o 
   8   8   7       32.03       43.25     66.83 o 
  10   8   7     3697.97     3412.68    213.20 o 
  12   8   7     1131.63     1114.95    271.03 o 
  14   8   7        5.71      122.16    177.95 o 
  16   8   7     3846.14     3856.83    342.15 o 
 -17   9   7     2906.21     2740.70    230.14 o 
 -15   9   7    15896.36    15188.71    323.14 o 
 -13   9   7      168.78      121.90    100.72 o 
 -11   9   7     3931.15     3702.41    136.90 o 
  -9   9   7     1813.16     2111.57    212.06 o 
  -7   9   7    28556.32    29533.87    353.95 o 
  -5   9   7      115.19      105.82     70.22 o 
  -3   9   7     1860.08     1861.85    165.86 o 
  -1   9   7     1401.40     1552.98    154.75 o 
   1   9   7    15017.34    15310.96    251.81 o 
   3   9   7     7323.94     6963.25    239.63 o 
   5   9   7       76.59      157.49    109.00 o 
   7   9   7     5921.20     5796.89    219.00 o 
   9   9   7     9514.55     9031.70    283.86 o 
  11   9   7     3618.98     3685.08    411.03 o 
  13   9   7     1209.09     1404.62    334.45 o 
  15   9   7      806.76      845.48    306.40 o 
 -16  10   7     8020.04     8158.83    291.02 o 
 -14  10   7      520.80      485.32    184.32 o 
 -12  10   7      850.51      828.30    174.59 o 
 -10  10   7     1049.38     1110.10    111.81 o 
  -8  10   7      960.42      953.29    117.89 o 
  -6  10   7    20694.04    21793.34    514.04 o 
  -4  10   7    10951.08    11224.78    173.44 o 
  -2  10   7    22940.00    23623.91    482.14 o 
   0  10   7    18150.69    18885.81    439.23 o 
   2  10   7      209.42      239.05    101.57 o 
   4  10   7     4211.30     3957.57    224.71 o 
   6  10   7     1216.51      966.90    391.60 o 
   8  10   7       89.03      138.11     87.55 o 
  10  10   7     8432.43     8621.19    448.32 o 
  12  10   7      464.14      463.59    218.92 o 
  14  10   7      114.67       23.14    277.91 o 
 -15  11   7     3237.45     3066.15    188.65 o 
 -13  11   7      661.03      579.83    156.65 o 
 -11  11   7     3848.23     3566.57    170.44 o 
  -9  11   7      157.76      129.97     85.89 o 
  -7  11   7    18240.53    18412.67    329.19 o 
  -5  11   7      315.65      317.89    138.39 o 
  -3  11   7     1641.51     1719.65    181.46 o 
  -1  11   7      226.71      293.51    129.30 o 
   1  11   7     3140.91     3396.19    209.36 o 
   3  11   7     3645.77     3793.89    291.21 o 
   5  11   7      199.56      191.82     90.39 o 
   7  11   7     1410.77     1058.97    363.60 o 
   9  11   7     1366.29     1539.50    320.82 o 
  11  11   7     1433.89     1466.85    370.21 o 
  13  11   7      115.29       20.45    196.18 o 
 -14  12   7     1030.90      899.72    184.74 o 
 -12  12   7      218.97      124.77    131.44 o 
 -10  12   7      616.01      562.38    177.28 o 
  -8  12   7      372.91      280.46    113.89 o 
  -6  12   7    28349.98    29026.82    406.78 o 
  -4  12   7    13730.60    13290.00    389.46 o 
  -2  12   7    40201.89    40900.45    805.67 o 
   0  12   7    30680.09    30957.41    548.98 o 
   2  12   7      808.06      477.73    228.13 o 
   4  12   7     6350.44     6260.62    262.81 o 
   6  12   7        2.10       52.88    107.92 o 
   8  12   7      641.68      354.87    247.43 o 
  10  12   7     5068.72     5340.84    353.91 o 
  12  12   7     8964.04     8039.56    416.66 o 
 -13  13   7       27.16      -34.49    130.21 o 
 -11  13   7        7.63       40.35    150.84 o 
  -9  13   7      130.94      124.61    110.97 o 
  -7  13   7     2833.79     3069.78    181.43 o 
  -5  13   7      747.02      644.29    158.51 o 
  -3  13   7     2744.98     2721.56    211.84 o 
  -1  13   7     1160.07      900.67    174.65 o 
   1  13   7    12709.87    12150.17    323.31 o 
   3  13   7      633.21      484.17    174.58 o 
   5  13   7      695.31      604.85    258.13 o 
   7  13   7      672.73      462.37    207.34 o 
   9  13   7     1921.19     1614.76    333.11 o 
  11  13   7     3922.13     3639.70    309.80 o 
 -10  14   7      325.40      305.77    191.92 o 
  -8  14   7      661.84      611.22    190.42 o 
  -6  14   7    22042.89    22758.14    453.87 o 
  -4  14   7     4787.16     4311.09    183.32 o 
  -2  14   7    15781.59    16306.19    329.84 o 
   0  14   7    18001.26    17950.78    344.77 o 
   2  14   7     2059.56     1687.96    229.12 o 
   4  14   7      790.79      783.91    231.95 o 
   6  14   7     1672.25     1667.51    272.75 o 
   8  14   7      219.58      182.14    148.28 o 
  -9  15   7       74.23      100.33    103.53 o 
  -7  15   7     4460.15     4799.58    267.16 o 
  -5  15   7       21.24      196.81    159.03 o 
  -3  15   7       49.29       80.07     99.06 o 
  -1  15   7      739.27      665.93    136.28 o 
   1  15   7     2254.75     2336.20    207.68 o 
   3  15   7        6.13       13.64    141.16 o 
   5  15   7     2619.63     2682.45    288.23 o 
   7  15   7       17.31       40.15    202.53 o 
  -6  16   7    15401.00    15592.66    461.86 o 
  -4  16   7     3598.39     3685.55    200.86 o 
  -2  16   7    11335.61    11786.81    399.02 o 
   0  16   7     8310.95     8091.35    420.21 o 
   2  16   7     1357.64     1210.45    164.47 o 
   4  16   7     3179.06     3118.81    213.78 o 
 -20   0   8     4214.17     3863.82    234.92 o 
 -18   0   8    19971.90    19115.79    818.61 o 
 -16   0   8     3360.69     3765.60    267.07 o 
 -14   0   8      104.56      290.03    233.65 o 
 -12   0   8    15690.91    15611.11    390.67 o 
 -10   0   8     8415.26     8434.74    387.94 o 
  -8   0   8    27909.47    27716.65    598.17 o 
  -6   0   8    63092.56    65451.53    918.49 o 
  -4   0   8    26016.00    26818.56    552.93 o 
  -2   0   8    89388.70    90133.55    986.68 o 
   0   0   8      892.23      916.51     71.04 o 
   2   0   8     1216.86     1222.72     91.71 o 
   4   0   8       97.67      133.86     67.88 o 
   6   0   8    19522.18    19485.54    350.63 o 
   8   0   8    12084.82    11830.62    313.83 o 
  10   0   8     4693.16     4096.72    216.30 o 
  12   0   8     3659.71     3947.92    277.75 o 
  14   0   8     5206.15     4817.19    254.48 o 
  16   0   8    79425.95    82739.90   3001.52 o 
 -19   1   8       77.20       69.03     82.46 o 
 -17   1   8      458.21      399.70    136.97 o 
 -15   1   8      602.52      357.83    122.68 o 
 -13   1   8      428.14      396.69    153.19 o 
 -11   1   8     1315.20     1075.67    155.67 o 
  -9   1   8     1727.23     1446.52    141.74 o 
  -7   1   8       48.14      131.15     93.04 o 
  -5   1   8       34.57       24.68     57.51 o 
  -3   1   8     1310.27     1406.11     93.06 o 
  -1   1   8      291.42      233.96     50.11 o 
   1   1   8     2552.60     2682.21     67.42 o 
   3   1   8      372.80      329.78     53.72 o 
   5   1   8     3395.30     3288.23     89.32 o 
   7   1   8      931.11     1021.48    173.37 o 
   9   1   8      244.49      240.18     82.45 o 
  11   1   8       71.45      122.47     77.58 o 
  13   1   8        5.22       47.17     84.49 o 
  15   1   8     1770.49     1476.06    186.13 o 
  17   1   8     1675.27     1412.27    158.64 o 
 -20   2   8     2556.62     2339.81    181.49 o 
 -18   2   8    16879.89    16736.02    326.63 o 
 -16   2   8     1296.14     1111.80    204.76 o 
 -14   2   8      124.99      177.61    125.71 o 
 -12   2   8     8442.49     8310.15    187.78 o 
 -10   2   8    10298.00    10756.17    257.05 o 
  -8   2   8    31582.15    32050.81    323.48 o 
  -6   2   8    46615.83    47279.52    438.00 o 
  -4   2   8    11724.88    11412.75    150.80 o 
  -2   2   8    81116.05    82348.97    869.71 o 
   0   2   8     3970.66     3866.23    109.61 o 
   2   2   8      542.80      487.41     86.91 o 
   4   2   8     1119.95     1187.56     74.78 o 
   6   2   8    13070.81    12486.11    322.83 o 
   8   2   8    10939.62    10201.58    185.67 o 
  10   2   8     1373.61     1112.81    120.77 o 
  12   2   8     5597.22     5335.19    166.69 o 
  14   2   8      169.27      169.27    110.16 o 
  16   2   8    14742.33    17551.24    341.93 o 
 -19   3   8        2.39       86.15    105.91 o 
 -17   3   8     3272.47     3414.26    235.74 o 
 -15   3   8     3114.55     3513.19    179.40 o 
 -13   3   8     1725.60     1832.91    163.23 o 
 -11   3   8     5184.34     4930.00    172.20 o 
  -9   3   8       39.38      128.77     94.52 o 
  -7   3   8     1704.97     1797.88    123.16 o 
  -5   3   8     2924.01     2731.21    106.24 o 
  -3   3   8      546.45      567.18     69.50 o 
  -1   3   8      680.90      731.46    136.43 o 
   1   3   8     1499.27     1709.89    169.38 o 
   3   3   8     2129.74     2144.34    153.43 o 
   5   3   8      117.31       71.64     29.29 o 
   7   3   8     6031.68     5975.13    145.80 o 
   9   3   8     1366.53     1214.90    138.19 o 
  11   3   8      434.45      494.58    134.88 o 
  13   3   8      180.99      113.73    113.50 o 
  15   3   8      548.39      513.34    148.26 o 
  17   3   8       21.30      127.51    137.58 o 
 -18   4   8    15183.75    14462.62    332.12 o 
 -16   4   8     2643.80     2728.49    220.28 o 
 -14   4   8      938.28      748.38    141.18 o 
 -12   4   8     6517.01     6339.85    182.09 o 
 -10   4   8     7275.68     7494.90    173.77 o 
  -8   4   8     9848.46     9848.94    189.42 o 
  -6   4   8    21658.72    21893.33    236.74 o 
  -4   4   8    13105.86    12483.37    223.83 o 
  -2   4   8    62670.34    64319.57    659.74 o 
   0   4   8     6163.88     6353.04    172.78 o 
   2   4   8     1381.60     1365.15    160.22 o 
   4   4   8      351.70      320.84     79.04 o 
   6   4   8    10677.71    10790.19    294.03 o 
   8   4   8    17871.88    18322.63    312.43 o 
  10   4   8     1427.78     1220.54    204.36 o 
  12   4   8     3421.67     3267.67    222.82 o 
  14   4   8      546.45      307.93    122.73 o 
  16   4   8    23262.07    25121.93    723.24 o 
 -19   5   8      202.83      142.99    169.83 o 
 -17   5   8     3746.77     3956.55    236.38 o 
 -15   5   8     6258.27     6287.81    210.49 o 
 -13   5   8      415.55      413.85    104.98 o 
 -11   5   8     5083.78     5146.43    149.25 o 
  -9   5   8      357.65      423.96    110.88 o 
  -7   5   8      701.26      727.58     99.48 o 
  -5   5   8      982.34      992.93     94.32 o 
  -3   5   8     6566.65     6803.26    184.61 o 
  -1   5   8      244.26      334.75    116.65 o 
   1   5   8     5944.35     6094.06    178.66 o 
   3   5   8    10778.26    11237.79    404.54 o 
   5   5   8     8958.69     9110.84    236.50 o 
   7   5   8    24539.25    24342.80    350.06 o 
   9   5   8      608.19      585.92    197.87 o 
  11   5   8      349.00      330.10    152.09 o 
  13   5   8     1161.66     1063.57    187.36 o 
  15   5   8      210.36      108.86     89.99 o 
 -18   6   8    17743.68    17482.55    554.25 o 
 -16   6   8      161.64       84.24     82.84 o 
 -14   6   8      362.65      249.51    107.81 o 
 -12   6   8     1886.47     1871.35    153.46 o 
 -10   6   8    14933.22    15212.76    217.31 o 
  -8   6   8    25579.01    26573.68    326.65 o 
  -6   6   8     8912.65     8951.36    172.05 o 
  -4   6   8      489.22      458.15     71.82 o 
  -2   6   8    59737.95    62563.34    506.06 o 
   0   6   8     1672.77     1607.48    120.50 o 
   2   6   8     1333.92     1434.18    197.62 o 
   4   6   8      842.28      970.46    126.95 o 
   6   6   8     9629.95     9739.51    215.09 o 
   8   6   8    11684.17    11101.71    236.41 o 
  10   6   8      414.51      373.96     89.18 o 
  12   6   8     1014.11      990.16    202.76 o 
  14   6   8      527.67      255.48    116.20 o 
  16   6   8    15621.25    17164.28    519.53 o 
 -17   7   8     4897.06     4749.18    233.52 o 
 -15   7   8     6785.10     6765.05    222.44 o 
 -13   7   8      878.87      820.14    165.26 o 
 -11   7   8     7183.47     7315.45    214.76 o 
  -9   7   8     3741.70     4115.20    162.36 o 
  -7   7   8     7549.82     7600.55    158.99 o 
  -5   7   8      466.40      538.88     86.62 o 
  -3   7   8     1922.03     1965.65    167.80 o 
  -1   7   8     2533.74     2579.12    132.41 o 
   1   7   8     3465.12     3491.92    130.57 o 
   3   7   8    10405.04    10087.85    220.32 o 
   5   7   8     4537.24     4397.49    145.53 o 
   7   7   8    13769.76    13590.38    277.56 o 
   9   7   8     1043.19     1037.78    165.31 o 
  11   7   8     1943.38     1683.34    248.75 o 
  13   7   8      186.29      261.70    161.30 o 
  15   7   8     1125.28     1064.05    320.90 o 
 -16   8   8     3541.77     3468.95    214.71 o 
 -14   8   8      138.47      250.56    106.42 o 
 -12   8   8     2833.74     2824.65    186.80 o 
 -10   8   8     7603.93     7480.86    177.20 o 
  -8   8   8     3096.69     3331.20    150.59 o 
  -6   8   8    23272.49    23651.87    317.99 o 
  -4   8   8     8383.41     8563.10    232.88 o 
  -2   8   8     9851.29     9642.49    245.85 o 
   0   8   8     7761.93     7610.99    188.62 o 
   2   8   8       29.63       45.69     60.86 o 
   4   8   8      214.16      213.92     94.67 o 
   6   8   8     6209.94     5920.01    214.66 o 
   8   8   8     6033.12     5558.62    226.18 o 
  10   8   8     1863.11     1449.85    171.16 o 
  12   8   8      190.61      210.32    126.54 o 
  14   8   8      291.84      188.20    163.79 o 
 -15   9   8    11644.66    11686.84    299.85 o 
 -13   9   8     1418.93     1499.22    181.02 o 
 -11   9   8     8166.83     7949.49    190.49 o 
  -9   9   8     6560.49     6503.75    167.26 o 
  -7   9   8     1911.56     1991.53    168.17 o 
  -5   9   8      137.07      120.60    113.93 o 
  -3   9   8     9153.20     9080.27    187.77 o 
  -1   9   8      110.02      190.85    106.84 o 
   1   9   8    14457.36    15074.79    364.73 o 
   3   9   8    12940.05    13145.06    272.31 o 
   5   9   8     6762.18     7120.46    291.40 o 
   7   9   8    35442.80    35946.36    649.47 o 
   9   9   8     2332.71     2378.87    198.97 o 
  11   9   8     2209.16     2343.69    271.92 o 
  13   9   8      427.73      279.06    181.11 o 
 -14  10   8      449.86      350.07    164.91 o 
 -12  10   8     2668.79     2172.30    588.94 o 
 -10  10   8     6534.32     6830.81    225.76 o 
  -8  10   8     3638.97     3251.52    140.71 o 
  -6  10   8     4231.94     4190.44    208.51 o 
  -4  10   8     2270.28     2131.02    170.16 o 
  -2  10   8    28810.35    28425.88    429.25 o 
   0  10   8     2266.97     2272.51    224.18 o 
   2  10   8      510.67      652.87    166.72 o 
   4  10   8       93.48       88.33    110.09 o 
   6  10   8     4461.47     4581.39    268.19 o 
   8  10   8     7090.93     6391.07    480.53 o 
  10  10   8       15.01      147.05    158.74 o 
  12  10   8     1411.31     1112.27    285.67 o 
 -13  11   8     1895.44     1902.28    323.37 o 
 -11  11   8    10130.64     9719.59    540.87 o 
  -9  11   8     2433.40     2133.35    277.61 o 
  -7  11   8      470.09      325.80    155.88 o 
  -5  11   8      146.16      174.28    104.67 o 
  -3  11   8     6661.28     6355.09    333.76 o 
  -1  11   8     8042.58     7624.20    256.36 o 
   1  11   8     2131.99     2249.52    174.02 o 
   3  11   8    10952.25    10940.49    255.39 o 
   5  11   8     5127.29     5095.89    219.39 o 
   7  11   8    30623.27    33130.19   1103.95 o 
   9  11   8      533.17      823.70    458.94 o 
  11  11   8       70.98      113.28    104.98 o 
 -12  12   8      238.04      183.23    163.50 o 
 -10  12   8     5025.32     4792.33    257.77 o 
  -8  12   8      792.87      625.72    174.48 o 
  -6  12   8      669.76      557.39    232.70 o 
  -4  12   8       70.23       45.08    141.77 o 
  -2  12   8     3470.81     3346.99    226.43 o 
   0  12   8     3317.75     3606.95    208.79 o 
   2  12   8       72.93      279.00    128.31 o 
   4  12   8       74.73       67.26     76.85 o 
   6  12   8     1108.01     1165.60    323.59 o 
   8  12   8     3095.04     2876.80    438.73 o 
  10  12   8      192.72      365.25    285.84 o 
 -11  13   8     4589.10     4068.82    280.99 o 
  -9  13   8     4084.98     3984.69    289.41 o 
  -7  13   8      655.74      480.90    151.42 o 
  -5  13   8        5.13       66.22     81.92 o 
  -3  13   8     5418.02     5365.22    299.33 o 
  -1  13   8     4144.52     4206.72    290.08 o 
   1  13   8     2194.60     2777.31    260.19 o 
   3  13   8    11325.36    10731.00    363.00 o 
   5  13   8     7324.19     7292.42    295.23 o 
   7  13   8    23317.20    25070.32    893.69 o 
   9  13   8     1338.78     1316.42    345.72 o 
  -8  14   8       52.89      107.96     99.67 o 
  -6  14   8        6.54       62.33    102.88 o 
  -4  14   8     1073.71     1095.62    182.52 o 
  -2  14   8      746.76      654.26    195.68 o 
   0  14   8     3152.25     3304.62    316.81 o 
   2  14   8     1757.31     1437.41    245.43 o 
   4  14   8      330.27      228.86    185.84 o 
   6  14   8      637.68      619.99    162.69 o 
  -5  15   8      585.57      368.88    186.35 o 
  -3  15   8     3488.62     3402.19    242.60 o 
  -1  15   8     2818.05     2671.17    299.46 o 
   1  15   8     4275.98     4041.47    268.80 o 
   3  15   8     6763.48     6937.05    402.66 o 
 -17   1   9    28634.03    29030.68    442.32 o 
 -15   1   9      244.63      253.66    152.50 o 
 -13   1   9    10536.57    10239.13    287.78 o 
 -11   1   9      502.67      599.87    125.41 o 
  -9   1   9    31148.11    31872.35    386.76 o 
  -7   1   9      181.49      146.06    107.83 o 
  -5   1   9    13246.64    13587.65    232.81 o 
  -3   1   9     2748.15     2624.09     93.42 o 
  -1   1   9      197.77      110.49     44.00 o 
   1   1   9    44942.13    46274.18    353.43 o 
   3   1   9     1029.69      945.16    116.36 o 
   5   1   9    42053.61    43091.07    555.01 o 
   7   1   9    14311.76    14339.68    339.83 o 
   9   1   9     1361.79     1362.98    153.54 o 
  11   1   9     4137.64     3921.45    190.72 o 
  13   1   9     6135.48     6235.64    367.44 o 
  15   1   9        2.16       -4.51    129.49 o 
 -18   2   9     1682.72     1507.48    180.14 o 
 -16   2   9      117.75      105.83    138.12 o 
 -14   2   9     1089.31      992.51    173.32 o 
 -12   2   9      248.89      166.85    116.12 o 
 -10   2   9       16.03      120.91     88.59 o 
  -8   2   9     5482.79     5163.30    158.13 o 
  -6   2   9     1720.22     1770.28    163.38 o 
  -4   2   9      201.71      100.17     68.98 o 
  -2   2   9      809.85      805.38     80.80 o 
   0   2   9      679.96      653.44    103.11 o 
   2   2   9      127.72       87.79     94.35 o 
   4   2   9     3899.41     4068.68    156.18 o 
   6   2   9      123.61      102.78     61.24 o 
   8   2   9        1.10       72.45     66.67 o 
  10   2   9     1079.44      985.09    197.43 o 
  12   2   9        2.75       81.15     92.31 o 
  14   2   9      459.33      379.45    105.56 o 
  16   2   9      124.17      132.60    163.83 o 
 -17   3   9    21096.13    20887.96    414.10 o 
 -15   3   9       13.09      157.22    126.58 o 
 -13   3   9     9699.17    10099.61    201.99 o 
 -11   3   9     3564.50     3341.48    160.84 o 
  -9   3   9    21919.27    22226.76    275.05 o 
  -7   3   9     1065.14     1029.99    123.86 o 
  -5   3   9    32439.02    31917.81    374.46 o 
  -3   3   9      317.68      415.82     82.88 o 
  -1   3   9     1722.19     1798.62    135.40 o 
   1   3   9    42523.22    43679.64    580.58 o 
   3   3   9     6629.56     6330.17    203.93 o 
   5   3   9    51480.33    53625.20    643.28 o 
   7   3   9     9556.81    10076.96    214.99 o 
   9   3   9     2236.18     2369.62    245.70 o 
  11   3   9     2626.43     2585.45    260.00 o 
  13   3   9     8567.85     8390.13    242.41 o 
  15   3   9       13.36       91.50     77.74 o 
 -18   4   9     3187.88     2946.53    261.39 o 
 -16   4   9       90.87      189.50    129.57 o 
 -14   4   9      193.85      212.08    115.96 o 
 -12   4   9      166.81      111.86     99.00 o 
 -10   4   9      329.79      317.32    110.49 o 
  -8   4   9     4188.70     4366.82    146.40 o 
  -6   4   9     1193.91     1124.54    110.11 o 
  -4   4   9      332.79      330.21     77.83 o 
  -2   4   9     4509.36     4645.27    149.43 o 
   0   4   9      237.92      244.63    111.83 o 
   2   4   9      135.84      183.45     99.43 o 
   4   4   9      922.15      755.05    133.22 o 
   6   4   9       59.71       81.20     73.33 o 
   8   4   9        4.02       61.32     65.07 o 
  10   4   9      564.44      524.13    116.02 o 
  12   4   9      661.14      554.06    131.12 o 
  14   4   9     5260.19     4847.58    209.77 o 
 -17   5   9    28398.22    29792.75    617.87 o 
 -15   5   9      137.93      172.28    114.67 o 
 -13   5   9     6346.30     5895.11    187.20 o 
 -11   5   9     1776.58     1852.70    153.99 o 
  -9   5   9    36176.48    36873.00    421.39 o 
  -7   5   9      170.87      217.09     92.91 o 
  -5   5   9    12097.53    12015.23    187.91 o 
  -3   5   9      333.03      268.47    104.32 o 
  -1   5   9       15.78       25.43     73.81 o 
   1   5   9    23096.12    23663.42    372.59 o 
   3   5   9     1946.21     1885.45    131.46 o 
   5   5   9    35819.23    36116.91    428.58 o 
   7   5   9     8052.68     8486.35    229.53 o 
   9   5   9     2735.13     2576.81    192.07 o 
  11   5   9      562.80      595.78    174.84 o 
  13   5   9     6180.12     5841.97    320.58 o 
  15   5   9      109.33      119.40     99.44 o 
 -16   6   9      142.84      247.99    125.90 o 
 -14   6   9     3760.79     3581.68    194.33 o 
 -12   6   9      386.35      239.89    100.29 o 
 -10   6   9      790.65      799.61    124.82 o 
  -8   6   9    12935.96    13297.16    213.92 o 
  -6   6   9     9518.59     9342.63    214.39 o 
  -4   6   9    28597.55    29397.96    405.10 o 
  -2   6   9      368.82      499.85    112.82 o 
   0   6   9     7562.16     7246.23    235.52 o 
   2   6   9      301.71      261.73    104.74 o 
   4   6   9     3427.13     3495.75    146.08 o 
   6   6   9       38.00       91.88    100.66 o 
   8   6   9       20.67       45.48     82.99 o 
  10   6   9     8376.00     7952.65    255.15 o 
  12   6   9      976.09      878.68    183.61 o 
  14   6   9     3873.70     3951.23    322.39 o 
 -15   7   9       14.26      123.61     87.57 o 
 -13   7   9     5423.44     5278.77    201.58 o 
 -11   7   9     1119.84     1170.46    167.19 o 
  -9   7   9    15874.13    15853.61    345.60 o 
  -7   7   9      389.44      278.01    117.36 o 
  -5   7   9     9155.82     9226.03    273.20 o 
  -3   7   9      530.58      524.45    113.66 o 
  -1   7   9       60.03       40.95     60.57 o 
   1   7   9    21348.86    21093.23    300.90 o 
   3   7   9       26.08       13.89     76.70 o 
   5   7   9    21508.92    21292.38    401.43 o 
   7   7   9     5139.28     5165.58    257.55 o 
   9   7   9     1560.87     1334.17    217.59 o 
  11   7   9     1592.26     1545.46    215.90 o 
  13   7   9     7159.20     7055.55    438.04 o 
 -16   8   9      475.61      435.62    170.73 o 
 -14   8   9     3290.91     3281.83    221.22 o 
 -12   8   9      891.21     1101.39    198.72 o 
 -10   8   9      959.27     1162.22    189.81 o 
  -8   8   9    23900.13    24783.52    305.06 o 
  -6   8   9     6469.92     6573.16    218.46 o 
  -4   8   9    11623.07    12311.96    260.12 o 
  -2   8   9     1267.62     1352.23    126.74 o 
   0   8   9     1054.25     1064.99    112.07 o 
   2   8   9      496.17      436.77     95.96 o 
   4   8   9     8596.09     8677.48    279.73 o 
   6   8   9      617.97      559.27    161.23 o 
   8   8   9      112.60      187.32    107.26 o 
  10   8   9     7343.45     7422.45    358.38 o 
  12   8   9      614.00      593.80    436.70 o 
 -15   9   9       51.69       83.20    153.50 o 
 -13   9   9     6175.21     5622.65    252.65 o 
 -11   9   9     1556.14     1385.48    173.22 o 
  -9   9   9     8489.04     8319.78    216.70 o 
  -7   9   9     1330.99     1260.91    153.91 o 
  -5   9   9     5041.97     4807.68    353.28 o 
  -3   9   9     7417.01     7271.30    320.31 o 
  -1   9   9     6553.31     6437.97    265.94 o 
   1   9   9    10036.89    10153.04    279.58 o 
   3   9   9      297.94      139.79    127.29 o 
   5   9   9    13047.19    12931.69    296.94 o 
   7   9   9     2204.48     2224.24    232.89 o 
   9   9   9     1334.14     1137.87    273.02 o 
  11   9   9     1160.24     1175.12    316.06 o 
 -14  10   9     2432.86     2411.89    336.07 o 
 -12  10   9       23.10      140.58    133.98 o 
 -10  10   9      627.79      666.54    143.66 o 
  -8  10   9    20296.34    20351.11    382.01 o 
  -6  10   9     2160.79     2282.73    187.05 o 
  -4  10   9    16119.63    16322.23    309.06 o 
  -2  10   9     3746.88     3441.83    211.11 o 
   0  10   9     4764.07     4938.35    204.29 o 
   2  10   9      395.27      382.46    183.52 o 
   4  10   9     3383.14     3532.61    215.81 o 
   6  10   9      179.45       92.14    137.37 o 
   8  10   9       48.24       69.73     85.49 o 
  10  10   9     4304.50     4526.34    407.01 o 
 -11  11   9       24.60      108.84    185.10 o 
  -9  11   9     2366.29     2088.59    233.19 o 
  -7  11   9      145.39      117.77    122.37 o 
  -5  11   9     1434.07     1216.81    246.61 o 
  -3  11   9     5442.19     5609.84    264.18 o 
  -1  11   9     2425.45     2436.76    229.60 o 
   1  11   9     2704.23     2491.61    244.96 o 
   3  11   9     1999.14     2005.76    176.72 o 
   5  11   9     1708.63     1666.04    205.20 o 
   7  11   9      413.22      242.75    205.09 o 
   9  11   9     1556.82     1154.56    365.80 o 
 -10  12   9      444.69      414.06    217.37 o 
  -8  12   9    23629.56    24642.24    771.87 o 
  -6  12   9     1951.25     1877.31    249.52 o 
  -4  12   9    10076.19    10066.99    260.83 o 
  -2  12   9      810.26      589.82    182.71 o 
   0  12   9     7420.76     7203.58    266.56 o 
   2  12   9      908.31      630.23    160.57 o 
   4  12   9    11499.78    11803.27    536.67 o 
   6  12   9       71.05      139.62    122.47 o 
   8  12   9        8.51       -1.71    184.48 o 
  -9  13   9     4556.13     4562.73    292.55 o 
  -7  13   9     1951.38     1704.72    188.66 o 
  -5  13   9      241.33      260.65    128.86 o 
  -3  13   9      757.16      865.40    238.69 o 
  -1  13   9     1646.71     1531.91    291.57 o 
   1  13   9       11.19       21.41    120.99 o 
   3  13   9      467.91      687.19    196.79 o 
   5  13   9     3948.13     3993.33    311.10 o 
  -4  14   9     9694.39     9581.92    264.94 o 
  -2  14   9      910.41      807.35    185.79 o 
   0  14   9     3813.96     3698.38    260.18 o 
   2  14   9      240.83      151.93    146.86 o 
 -16   0  10     1882.85     1599.77    277.39 o 
 -14   0  10     2049.89     1892.84    286.60 o 
 -12   0  10     6255.33     6190.39    279.83 o 
 -10   0  10    27529.06    28473.87    601.18 o 
  -8   0  10     3706.01     3731.80    239.33 o 
  -6   0  10     4207.64     4158.60    248.33 o 
  -4   0  10    15955.76    16224.16    295.80 o 
  -2   0  10    38257.99    39594.40    617.14 o 
   0   0  10     6124.82     6120.70    262.36 o 
   2   0  10     9389.28     8924.60    334.61 o 
   6   0  10     1298.06     1202.97    377.51 o 
   8   0  10    11823.27    11299.32    581.46 o 
  10   0  10     2035.94     2424.66    352.65 o 
  12   0  10     4809.20     4295.20    393.12 o 
  14   0  10    15848.36    17503.23   1004.32 o 
 -17   1  10      366.84      460.45    136.48 o 
 -15   1  10      127.11      101.66    128.53 o 
 -13   1  10     1158.00      978.65    238.25 o 
 -11   1  10      527.98      357.66    129.11 o 
  -9   1  10      435.03      444.87    116.72 o 
  -7   1  10     1160.57     1009.84    145.37 o 
  -5   1  10      275.20      259.78     86.29 o 
  -3   1  10       19.99       63.96     74.52 o 
  -1   1  10      166.47      103.79     59.08 o 
   1   1  10       14.19       44.77     72.24 o 
   3   1  10      612.52      623.95     99.76 o 
   5   1  10     3676.70     3522.68    178.05 o 
   7   1  10        9.97      -50.79    143.13 o 
   9   1  10     1018.47      913.38    218.73 o 
  11   1  10       35.94      135.00    108.28 o 
  13   1  10      118.70      136.37    105.18 o 
 -16   2  10      693.46      565.87    166.97 o 
 -14   2  10     3100.84     2842.49    181.52 o 
 -12   2  10     2706.38     2383.32    167.35 o 
 -10   2  10    25164.39    26473.30    320.21 o 
  -8   2  10     8781.05     9054.67    303.86 o 
  -6   2  10     6507.29     6409.66    158.81 o 
  -4   2  10    11194.22    10766.54    278.44 o 
  -2   2  10    26777.09    27236.91    437.22 o 
   0   2  10      820.81      690.77    153.87 o 
   2   2  10     7832.44     8048.33    181.29 o 
   4   2  10    11341.56    11876.29    237.63 o 
   6   2  10     4675.25     4525.77    199.13 o 
   8   2  10    13436.39    13572.52    294.73 o 
  10   2  10     2573.06     2374.47    307.69 o 
  12   2  10     3876.73     4306.68    377.24 o 
  14   2  10    19568.15    20601.97    396.00 o 
 -17   3  10     1223.04     1304.96    199.08 o 
 -15   3  10        9.68       74.34     96.53 o 
 -13   3  10       98.21      209.44    121.23 o 
 -11   3  10     2946.43     3071.62    173.49 o 
  -9   3  10     1924.74     1951.02    138.62 o 
  -7   3  10     2613.96     2217.61    133.67 o 
  -5   3  10     2649.91     2822.67    163.27 o 
  -3   3  10     2356.16     2277.66    149.52 o 
  -1   3  10     9365.98     9581.42    218.89 o 
   1   3  10     2180.90     2080.33    188.77 o 
   3   3  10     1602.13     1514.33    134.43 o 
   5   3  10     2402.76     2473.74    162.16 o 
   7   3  10        3.53       86.28     54.11 o 
   9   3  10      712.25      512.48    133.65 o 
  11   3  10      179.19       78.47    136.19 o 
  13   3  10     1279.22      969.92    239.00 o 
 -16   4  10      174.35      193.61    114.68 o 
 -14   4  10     1854.62     1877.48    174.82 o 
 -12   4  10     5760.25     5407.33    213.92 o 
 -10   4  10    25152.35    25214.69    472.08 o 
  -8   4  10     5943.37     5943.64    271.05 o 
  -6   4  10     3360.63     3646.94    156.95 o 
  -4   4  10    20506.30    20476.12    370.31 o 
  -2   4  10    17132.76    17515.65    275.43 o 
   0   4  10     2659.52     2649.64    141.53 o 
   2   4  10     5703.42     5434.15    166.37 o 
   4   4  10     6963.88     7149.67    194.58 o 
   6   4  10     6082.50     6068.28    255.64 o 
   8   4  10     5655.00     5531.26    177.56 o 
  10   4  10     2541.47     2295.45    239.95 o 
  12   4  10     5881.82     5343.12    358.73 o 
 -15   5  10      237.76      111.65    116.77 o 
 -13   5  10      110.12      107.90    149.05 o 
 -11   5  10     6438.06     6432.33    270.36 o 
  -9   5  10      597.67      547.41    174.00 o 
  -7   5  10     1887.84     2067.34    194.30 o 
  -5   5  10     4939.36     4815.01    171.27 o 
  -3   5  10       50.04       34.88     88.08 o 
  -1   5  10     3451.32     3577.45    159.14 o 
   1   5  10     1685.90     1571.65    149.84 o 
   3   5  10     1958.28     2258.96    157.44 o 
   5   5  10     4015.13     3980.45    170.81 o 
   7   5  10      900.14      623.08    202.19 o 
   9   5  10      539.22      406.79    130.96 o 
  11   5  10     1773.85     1618.71    201.97 o 
  13   5  10      956.78      686.61    344.22 o 
 -14   6  10      133.51      116.87    117.87 o 
 -12   6  10     2079.59     2069.77    177.65 o 
 -10   6  10    16350.38    16273.24    383.67 o 
  -8   6  10     6139.88     5853.06    216.97 o 
  -6   6  10     6228.97     6358.39    232.71 o 
  -4   6  10     3589.62     3506.40    166.72 o 
  -2   6  10     9012.40     9310.73    228.15 o 
   0   6  10     2407.08     2273.34    164.89 o 
   2   6  10     7403.27     7274.80    238.95 o 
   4   6  10     8423.73     8350.46    195.02 o 
   6   6  10     6423.62     6169.55    265.85 o 
   8   6  10     7741.40     7203.73    261.45 o 
  10   6  10      610.49      472.63    179.98 o 
  12   6  10     2532.06     2336.05    394.86 o 
 -13   7  10      524.94      362.90    148.89 o 
 -11   7  10     6438.99     6315.51    213.21 o 
  -9   7  10     1159.06     1230.65    190.50 o 
  -7   7  10     2011.63     2036.12    185.91 o 
  -5   7  10     3728.47     3758.66    215.03 o 
  -3   7  10     2834.25     2643.83    149.46 o 
  -1   7  10     4889.98     5104.26    159.83 o 
   1   7  10     9471.79     9374.72    339.50 o 
   3   7  10     8048.73     7930.41    193.13 o 
   5   7  10    10638.97    11102.25    297.08 o 
   7   7  10      244.84      169.01    132.60 o 
   9   7  10      179.28      162.49    117.85 o 
  11   7  10       13.11      129.56    122.43 o 
 -14   8  10      295.82      132.11    146.92 o 
 -12   8  10     9710.02     9728.90    253.68 o 
 -10   8  10     8175.16     8271.16    219.00 o 
  -8   8  10     1481.13     1636.30    195.32 o 
  -6   8  10     1295.87     1244.28    144.20 o 
  -4   8  10     9680.00     9754.67    241.13 o 
  -2   8  10    21670.74    22013.89    377.99 o 
   0   8  10     2603.34     2807.99    174.19 o 
   2   8  10       30.31       63.84    108.39 o 
   4   8  10     1545.32     1799.58    224.15 o 
   6   8  10     2758.28     2382.60    240.82 o 
   8   8  10     1535.39     1319.68    229.60 o 
  10   8  10      230.43      157.29    130.45 o 
 -13   9  10       89.81      163.10    162.62 o 
 -11   9  10    13406.85    13487.24    441.59 o 
  -9   9  10     1739.63     1590.37    223.82 o 
  -7   9  10     2210.05     2146.81    264.35 o 
  -5   9  10     2709.89     2817.85    247.00 o 
  -3   9  10      363.47      384.28    171.60 o 
  -1   9  10    13906.43    14069.11    393.08 o 
   1   9  10     3175.13     3575.51    202.88 o 
   3   9  10      609.34      646.79    141.69 o 
   5   9  10     5333.53     5831.86    259.51 o 
   7   9  10      573.77      422.10    166.26 o 
   9   9  10        4.26       24.22    132.12 o 
 -10  10  10     4977.16     5010.41    265.96 o 
  -8  10  10        5.11       72.87    123.61 o 
  -6  10  10      502.73      611.64    162.04 o 
  -4  10  10     3083.68     3220.21    265.48 o 
  -2  10  10     7923.23     8155.50    283.67 o 
   0  10  10     1061.63      949.42    202.62 o 
   2  10  10     5520.90     5373.51    213.47 o 
   4  10  10     1344.38     1198.97    246.24 o 
   6  10  10     5174.28     5078.26    260.00 o 
   8  10  10     1344.01     1090.77    304.77 o 
  -9  11  10     2757.72     2675.94    186.34 o 
  -7  11  10     3256.07     3439.33    229.61 o 
  -5  11  10     6512.68     6423.47    257.61 o 
  -3  11  10       67.01       77.94     86.17 o 
  -1  11  10     8874.66     9710.56    267.90 o 
   1  11  10     5653.18     6278.41    263.38 o 
   3  11  10    11654.41    11472.25    419.19 o 
   5  11  10    16536.69    17233.76    529.97 o 
   7  11  10      641.15      519.81    271.77 o 
  -6  12  10       15.12       79.91     96.97 o 
  -4  12  10     1307.24      959.77    234.49 o 
  -2  12  10     4446.03     4218.46    252.77 o 
   0  12  10       44.14      109.28     95.00 o 
   2  12  10       48.95      134.49    116.69 o 
   4  12  10      289.85      415.10    200.72 o 
  -3  13  10      387.91      380.41    116.60 o 
  -1  13  10     8971.88     8979.96    289.31 o 
   1  13  10     4254.62     4248.43    406.96 o 
 -15   1  11     2462.23     2284.89    182.01 o 
 -13   1  11    16270.56    16299.85    353.60 o 
 -11   1  11    18468.47    18548.36    321.25 o 
  -9   1  11      308.40      262.62     99.46 o 
  -7   1  11    19913.32    19977.72    338.81 o 
  -5   1  11     2507.67     2108.91    172.40 o 
  -3   1  11     2032.13     2213.84    158.50 o 
  -1   1  11    25824.02    25966.00    491.74 o 
   1   1  11     1776.09     1756.11    161.58 o 
   3   1  11    23526.51    24172.50    362.02 o 
   5   1  11      315.45      324.57    164.50 o 
   7   1  11     2968.96     3176.80    252.35 o 
   9   1  11       35.50      262.53    119.86 o 
  11   1  11    15420.53    16454.46    630.09 o 
 -14   2  11      458.98      796.83    200.44 o 
 -12   2  11       12.11      117.56    149.83 o 
 -10   2  11      163.34      298.76    127.36 o 
  -8   2  11      553.39      241.66    111.60 o 
  -6   2  11      935.07      742.16    162.60 o 
  -4   2  11     1783.86     1623.48    152.03 o 
  -2   2  11     2091.32     1974.69    192.92 o 
   0   2  11      113.30      223.16    104.21 o 
   2   2  11       26.02      310.32    199.74 o 
   4   2  11        8.29       68.79    126.96 o 
   6   2  11       12.53      -30.53    159.18 o 
   8   2  11       47.84      145.33    127.35 o 
  10   2  11       41.90       66.07    110.00 o 
  12   2  11      722.09      505.38    171.57 o 
 -15   3  11      522.11      494.19    221.29 o 
 -13   3  11    11151.94    11113.72    271.50 o 
 -11   3  11    12727.05    13008.20    277.13 o 
  -9   3  11      220.08      346.61    143.00 o 
  -7   3  11    10855.08    11119.58    268.63 o 
  -5   3  11     1449.36     1510.04    167.81 o 
  -3   3  11     2213.35     2430.96    154.41 o 
  -1   3  11     7611.67     7989.84    214.68 o 
   1   3  11      307.48      256.83    141.03 o 
   3   3  11    28972.84    29800.14    360.87 o 
   5   3  11      774.04      669.96    170.72 o 
   7   3  11     7688.90     7284.17    301.83 o 
   9   3  11      588.04      554.45    206.28 o 
  11   3  11    11771.90    12655.21    540.22 o 
 -14   4  11      142.63       73.47    108.28 o 
 -12   4  11      664.31      718.98    150.41 o 
 -10   4  11     4805.07     4770.67    221.13 o 
  -8   4  11       13.71       36.80    101.02 o 
  -6   4  11     1094.43     1110.32    134.73 o 
  -4   4  11       14.82      -10.55     79.56 o 
  -2   4  11       70.97       34.35     93.72 o 
   0   4  11      219.86      224.15    106.85 o 
   2   4  11     7827.02     7910.59    213.26 o 
   4   4  11      724.73      737.85    157.70 o 
   6   4  11      232.97      155.86     78.54 o 
   8   4  11     3317.87     3260.48    356.97 o 
  10   4  11      410.98      221.47    141.39 o 
 -13   5  11    18461.97    19719.83    765.84 o 
 -11   5  11    13283.68    13116.52    330.60 o 
  -9   5  11        0.09       72.85    108.70 o 
  -7   5  11     9364.11     9542.03    278.64 o 
  -5   5  11     7991.33     7478.90    285.83 o 
  -3   5  11      838.35      888.95    210.08 o 
  -1   5  11    16183.96    16445.18    269.61 o 
   1   5  11      441.26      326.83    113.38 o 
   3   5  11    12355.41    12099.94    236.08 o 
   5   5  11       21.51       55.69     98.06 o 
   7   5  11     3693.82     3579.40    181.35 o 
   9   5  11      281.09      485.81    210.84 o 
  11   5  11    10207.67    10030.54    337.04 o 
 -12   6  11      294.80      251.15    119.15 o 
 -10   6  11     2903.50     2864.21    189.40 o 
  -8   6  11       10.95       61.69    124.01 o 
  -6   6  11     1306.73     1274.35    159.35 o 
  -4   6  11     1671.61     1691.88    199.81 o 
  -2   6  11    11303.00    11649.50    269.86 o 
   0   6  11     7397.91     7020.39    238.09 o 
   2   6  11     4751.91     4998.24    187.01 o 
   4   6  11      273.52      129.07    100.70 o 
   6   6  11     1526.22     1535.89    209.50 o 
   8   6  11     4045.53     4395.01    330.54 o 
  10   6  11      769.88      507.69    312.32 o 
 -11   7  11     6821.01     6699.69    271.20 o 
  -9   7  11        2.14      -41.16    113.68 o 
  -7   7  11     6918.86     6921.80    230.11 o 
  -5   7  11     3530.72     3623.66    204.77 o 
  -3   7  11      204.87      179.95    101.79 o 
  -1   7  11     6700.94     6830.91    252.89 o 
   1   7  11       54.19       11.35    139.56 o 
   3   7  11     7255.70     7465.74    272.32 o 
   5   7  11      679.65      611.39    165.36 o 
   7   7  11     1675.67     1447.79    224.21 o 
   9   7  11       43.32      154.52    115.23 o 
 -10   8  11     5197.74     5099.36    248.54 o 
  -8   8  11       71.62       77.13    113.92 o 
  -6   8  11     2216.43     2069.87    198.23 o 
  -4   8  11     3677.02     3876.55    302.84 o 
  -2   8  11     9973.92    10073.52    292.08 o 
   0   8  11     1101.75     1400.78    215.29 o 
   2   8  11     9271.05     9759.86    303.93 o 
   4   8  11     1190.47      848.13    182.39 o 
   6   8  11     1705.20     1594.09    193.29 o 
   8   8  11     2920.61     2957.75    194.24 o 
  -9   9  11       62.50      123.20    114.68 o 
  -7   9  11     2161.79     1824.72    267.48 o 
  -5   9  11     3033.54     2988.11    205.38 o 
  -3   9  11      259.68      226.50    124.31 o 
  -1   9  11     3248.09     2945.67    220.37 o 
   1   9  11      947.90      737.61    188.70 o 
   3   9  11    15007.33    15247.79    348.79 o 
   5   9  11      592.59      444.54    132.34 o 
   7   9  11     2813.53     2697.98    188.53 o 
  -8  10  11      256.81      283.99    140.40 o 
  -6  10  11     2716.99     2294.86    276.52 o 
  -4  10  11     2212.66     2363.63    227.84 o 
  -2  10  11     6359.20     6734.07    289.43 o 
   0  10  11     1891.74     1838.71    252.33 o 
   2  10  11    12498.37    12423.58    421.88 o 
   4  10  11       43.86      125.67    118.91 o 
  -5  11  11     1607.47     1734.78    204.26 o 
  -3  11  11      297.48      159.98     96.49 o 
  -1  11  11     1583.09     1619.10    213.85 o 
   1  11  11       35.85      146.31    132.82 o 
 -12   0  12    10069.82    10237.76    607.36 o 
 -10   0  12       61.53       71.61    227.70 o 
  -8   0  12     2996.99     2948.14    432.80 o 
  -6   0  12       65.69      -23.53    216.90 o 
  -4   0  12    23859.85    24884.20   1445.31 o 
  -2   0  12      787.38     1016.55    349.15 o 
   0   0  12    16168.99    17016.12    499.75 o 
   2   0  12      799.87      848.43    302.41 o 
   4   0  12     4569.64     4215.72    380.80 o 
   6   0  12     9468.93     9756.10    421.56 o 
   8   0  12       56.53       42.28    209.97 o 
 -11   1  12      316.57      251.92    152.61 o 
  -9   1  12     1159.23     1026.46    195.12 o 
  -7   1  12        1.58      109.16    127.92 o 
  -5   1  12      152.30      170.23    166.18 o 
  -3   1  12     1862.95     1706.68    243.37 o 
  -1   1  12      756.62      653.50    233.80 o 
   1   1  12      154.97      230.99    142.61 o 
   3   1  12       36.95       35.54    134.28 o 
   5   1  12      103.41      171.15    151.60 o 
   7   1  12      260.20      234.84    154.59 o 
   9   1  12     1593.14     1205.88    252.16 o 
 -12   2  12    12743.78    12473.47    306.83 o 
 -10   2  12      134.78      174.91    112.53 o 
  -8   2  12      552.46      553.22    150.59 o 
  -6   2  12       16.48       59.74    171.37 o 
  -4   2  12    34554.26    35983.13    600.21 o 
  -2   2  12     2247.93     2459.84    209.57 o 
   0   2  12    11693.31    12233.40    382.36 o 
   2   2  12     2791.23     3130.89    214.42 o 
   4   2  12      633.98      817.99    148.14 o 
   6   2  12     9109.84     9091.90    325.92 o 
   8   2  12       80.01      184.49    112.18 o 
 -11   3  12      264.44      178.33    135.56 o 
  -9   3  12      147.84      182.76    117.73 o 
  -7   3  12      125.61       79.33    104.95 o 
  -5   3  12      501.90      471.64    141.52 o 
  -3   3  12      195.10      218.74    137.09 o 
  -1   3  12        9.40        1.77    104.98 o 
   1   3  12      539.61      432.27    159.16 o 
   3   3  12      671.77      682.02    212.79 o 
   5   3  12     1222.02     1200.55    200.54 o 
   7   3  12      214.55      136.40    155.01 o 
 -10   4  12       37.51      118.36    130.79 o 
  -8   4  12     2213.99     1992.81    167.31 o 
  -6   4  12      161.58      249.80    112.47 o 
  -4   4  12    26022.38    26505.86    408.42 o 
  -2   4  12      706.61      859.80    205.36 o 
   0   4  12    16704.93    17081.44    414.84 o 
   2   4  12     2301.80     2300.45    208.44 o 
   4   4  12     3179.80     3069.95    207.68 o 
   6   4  12     7873.34     7903.03    328.97 o 
   8   4  12      203.90      135.69    132.61 o 
 -11   5  12     1162.25     1220.00    171.63 o 
  -9   5  12     1503.09     1330.56    167.33 o 
  -7   5  12      297.00      304.85    154.09 o 
  -5   5  12        1.54      131.51     99.69 o 
  -3   5  12     2478.31     2376.31    170.98 o 
  -1   5  12       14.14       88.05     89.09 o 
   1   5  12      826.92      848.47    332.69 o 
   3   5  12      673.69      635.47    248.74 o 
   5   5  12     1289.57     1428.92    251.03 o 
   7   5  12      134.06      189.55    149.44 o 
 -10   6  12      195.10       44.76     92.16 o 
  -8   6  12      354.18      332.44    153.08 o 
  -6   6  12       36.06      194.04    121.92 o 
  -4   6  12    22761.56    23012.51    379.08 o 
  -2   6  12     1647.83     1669.22    179.95 o 
   0   6  12     4008.07     3989.92    228.49 o 
   2   6  12     2747.15     2653.27    186.28 o 
   4   6  12      179.48      101.03    162.73 o 
   6   6  12     3521.64     3498.82    240.71 o 
  -9   7  12     3418.34     3461.84    491.53 o 
  -7   7  12     1975.87     2156.26    186.01 o 
  -5   7  12       16.13      163.62    141.60 o 
  -3   7  12     5041.53     5158.21    216.97 o 
  -1   7  12      487.29      430.50    169.20 o 
   1   7  12     4464.86     4396.77    262.94 o 
   3   7  12     2048.23     1958.41    235.41 o 
   5   7  12     6895.36     6661.70    448.72 o 
  -6   8  12       61.68      218.69    135.83 o 
  -4   8  12    12386.50    12167.55    474.87 o 
  -2   8  12       14.73      109.84    121.15 o 
   0   8  12     6415.12     6404.57    328.72 o 
   2   8  12      144.37      186.14    136.22 o 
  -3   9  12     6259.61     6366.72    234.65 o 
  -1   9  12     1171.05      990.91    208.72 o 
  -7   1  13     7110.89     6644.36    401.50 o 
  -5   1  13     2284.40     2394.25    212.42 o 
  -3   1  13     1188.35     1286.76    231.54 o 
  -1   1  13       98.09      308.95    167.98 o 
   1   1  13     4665.02     4567.65    303.14 o 
   3   1  13    13665.00    13708.49    471.61 o 
   5   1  13     6666.22     6932.37    254.17 o 
  -8   2  13       24.03      137.57    144.94 o 
  -6   2  13      301.44      274.83    165.90 o 
  -4   2  13     1576.13     1534.53    212.56 o 
  -2   2  13      797.54      771.83    166.33 o 
   0   2  13       15.95      308.47    179.57 o 
   2   2  13      257.03      145.35    131.98 o 
   4   2  13      945.18      828.04    178.24 o 
  -7   3  13     4576.87     4664.44    264.42 o 
  -5   3  13     1993.67     1736.07    193.51 o 
  -3   3  13     2393.17     2372.75    200.71 o 
  -1   3  13      274.89      129.90    156.90 o 
   1   3  13     4775.89     4933.19    259.38 o 
   3   3  13     3719.22     3732.71    227.47 o 
  -6   4  13     4843.56     4932.95    318.07 o 
  -4   4  13     1770.52     1795.61    212.71 o 
  -2   4  13     1064.49     1092.34    187.57 o 
   0   4  13     4797.89     4562.67    223.06 o 
   2   4  13     1427.23      942.00    165.66 o 
  -5   5  13     2186.86     2115.34    402.68 o 
  -3   5  13     1625.79     1571.52    181.14 o 
  -1   5  13      374.41      414.43    212.10 o 
   1   5  13     3866.30     3840.96    274.51 o 
                                                 
